# Supplementary material for: Lessons from discovery of true ADAR RNA editing sites in a human cell line
Source: BMC Biol. 2023 Jul 19;21:160. doi: 10.1186/s12915-023-01651-w (PMC10357658; doi:10.1186/s12915-023-01651-w)
Supplement: Supplementary file 1 — Additional file 1: TableS1. Description of the 130 RNA-seq samples. Table S2. Description of the drugs usedto treat cells in the RNA-seq analyses. TableS3. Fractions of candidate sites located in repeats/Alus. Table S4. The numbers of candidatesites predicted by different methods. TableS5. The number of candidate sites predicted in only one or at least twosamples with the maximum editing level >0.2. Table S6. The validation ratios of candidate sites detected in only1 or at least 2 samples. Table S7.The list of sites that were positive in the Sanger validation. Table S8. The list of sites that werenegative in the Sanger validation. TableS9. The validation ratios of candidate sites detected by one or moremethods. Table S10. The validationratios of candidate sites in exonic regions. Table S11. The validation ratios of unannotated candidate sites innon-exonic regions. Table S12. Theodds ratios of enrichment of the 3160 annotated editing candidate sites indifferent genomic features. Table S13.Genomic landscape of RNA editing candidate sites with the maximum editing level>0.2 and detected in at least 2 samples. Table S14. List of the 3160 annotated sites. Table S15. List of the 989 unannotated sites. Table S16. Sequence motifs around the sites positive or negative inthe Sanger validation and all sites predicted by the pipeline. Table S17. Overlap between the 237annotated editing sites predicted in the CCLE K562 RNA-seq samples with thesites predicted in our 130 K562 RNA-seq samples. [file 12915_2023_1651_MOESM1_ESM.xlsx]

## Sheet: S1
S1. Description of the 130 RNA-seq samples.
Sample ID	Sample name	Cell line	Drug or drug combinations	Treatment time(s)	GEO accession number	Read Count
S1	Imatinib.3h	K562	Imatinib	3h	GSE173221	32831937
S2	I-BET151.3h	K562	I-BET151	3h		25920839
S3	Rapamycin.3h	K562	Rapamycin	3h	GSE222170	30799286
S4	Torin1.3h	K562	Torin1	3h	GSE222170	27398956
S5	Nifuroxazide.3h	K562	Nifuroxazide	3h	GSE173221	30944594
S6	Mirin.3h	K562	Mirin	3h		31631153
S7	Talazoparib.3h	K562	Talazoparib	3h		34146938
S8	SN-38.3h	K562	SN-38	3h		27929958
S9	Etoposide.3h	K562	Etoposide	3h		49289296
S10	Cyclophosphamide.3h	K562	Cyclophosphamide	3h		33319993
S11	NU7441.3h	K562	NU7441	3h		43250421
S12	DMSO.3h.rep1	K562	DMSO	3h		34974148
S13	Imatinib.6h.rep1	K562	Imatinib	6h		42062860
S14	I-BET151.6h	K562	I-BET151	6h		34962348
S15	Rapamycin.6h	K562	Rapamycin	6h	GSE222170	34702140
S16	Torin1.6h	K562	Torin1	6h	GSE222170	34172633
S17	Nifuroxazide.6h	K562	Nifuroxazide	6h	GSE173221	39362505
S18	Mirin.6h	K562	Mirin	6h		39712148
S19	Talazoparib.6h	K562	Talazoparib	6h		36671452
S20	SN-38.6h	K562	SN-38	6h		38633588
S21	Etoposide.6h.rep1	K562	Etoposide	6h		35468190
S22	Cyclophosphamide.6h	K562	Cyclophosphamide	6h		37785311
S23	NU7441.6h	K562	NU7441	6h		39310790
S24	DMSO.6h.rep1	K562	DMSO	6h		42679305
S25	DMSO.3h.rep2	K562	DMSO	3h		41381903
S26	Romidepsin.3h	K562	Romidepsin	3h	GSE222170	43869409
S27	Selumetinib.3h	K562	Selumetinib	3h	GSE173221	27729138
S28	MK-2206-2HCL.3h	K562	MK-2206 2HCL	3h		40804430
S29	10074-G5.3h	K562	10074-G5	3h		39464693
S30	YM-155.3h	K562	YM-155	3h		42974400
S31	BML-277.3h	K562	BML-277	3h		48316377
S32	DMSO.6h.rep2	K562	DMSO	6h		36401587
S33	Romidepsin.6h.rep1	K562	Romidepsin	6h	GSE222170	40403809
S34	Selumetinib.6h	K562	Selumetinib	6h	GSE173221	36128550
S35	MK-2206-2HCL.6h	K562	MK-2206 2HCL	6h		31384496
S36	10074-G5.6h	K562	10074-G5	6h		36342122
S37	YM-155.6h	K562	YM-155	6h		31858453
S38	BML-277.6h	K562	BML-277	6h		39238649
S39	DMSO.3h_DMSO.3h	K562	DMSO+DMSO	3h+3h	GSE222170	43207690
S40	DMSO.3h_Talazoparib.3h	K562	DMSO+Talazoparib	3h+3h		38124608
S41	AZ-20_KU-60019_NU7441.3h_Talazoparib.3h	K562	AZ-20-KU-60019-NU7441+Talazoparib	3h+3h		39955157
S42	DMSO.3h_DMSO.6h	K562	DMSO+DMSO	3h+6h		37469073
S43	DMSO.3h_Mirin.6h	K562	DMSO+ Mirin	3h+6h		38441009
S44	DMSO.3h_SN-38.6h	K562	DMSO+SN-38	3h+6h		36587738
S45	DMSO.3h_Etoposide.6h	K562	DMSO+Etoposide	3h+6h		42391457
S46	AZ-20_KU-60019_NU7441.3h_SN-38.6h	K562	AZ-20-KU-60019-NU7441+SN-38	3h+6h		42758185
S47	AZ-20_KU-60019_NU7441.3h_Etoposide.6h	K562	AZ-20-KU-60019-NU7441+Etoposide	3h+6h		39536307
S48	AZ-20_KU-60019_NU7441.3h_ Mirin.6h	K562	AZ-20-KU-60019-NU7441+ Mirin	3h+6h		36125074
S49	AsiSI.Doxycycline.13d	K562-AsiSI-overexpression	Dox	13d		39133875
S50	AsiSI.Doxycycline.4d	K562-AsiSI-overexpression	Dox	4d		41305098
S51	AsiSI.Water.13d	K562-AsiSI-overexpression	water	13d		35208645
S52	AsiSI.Water.4d	K562-AsiSI-overexpression	water	4d		42053766
S53	Cas9.Water.2d	K562-Cas9_overexpression	water	2d		20794156
S54	Cas9.Doxycycline.2d	K562-Cas9_overexpression	Dox	2d		32321070
S55	LINE.Water.2d	K562-LINE_overexpression	water	2d		37197062
S56	LINE.Doxycycline.2d	K562-LINE_overexpression	Dox	2d		25728558
S57	CSB.Water.2d	K562-CSB_shRNA_KD	water	2d		36108072
S58	CSB.Doxycycline.2d	K562-CSB_shRNA_KD	Dox	2d		34414131
S59	LIG3.Water.8d	K562-LIG3_shRNA_KD	water	8d		37162395
S60	LIG3.Doxycycline.8d	K562-LIG3_shRNA_KD	Dox	8d		35763099
S61	MRE11A.Water.5d	K562-MRE11A_shRNA_KD	water	5d		23104558
S62	MRE11A.Water.8d	K562-MRE11A_shRNA_KD	water	8d		21708892
S63	MRE11A.Doxycycline.5d	K562-MRE11A_shRNA_KD	Dox	5d		17981458
S64	MRE11A.Doxycycline.8d	K562-MRE11A_shRNA_KD	Dox	8d		19541986
S65	Imatinib.6h.rep2	K562	Imatinib	6h		36218814
S66	Imatinib.12h	K562	Imatinib	12h		40825770
S67	Imatinib.24h	K562	Imatinib	24h		38617530
S68	Imatinib.36h	K562	Imatinib	36h		39901554
S69	Imatinib.48h	K562	Imatinib	48h		34004400
S70	Etoposide.6h.rep2	K562	Etoposide	6h		37340131
S71	Etoposide.12h	K562	Etoposide	12h		40032560
S72	Etoposide.24h	K562	Etoposide	24h		38257065
S73	Etoposide.36h	K562	Etoposide	36h		35660995
S74	Etoposide.48h	K562	Etoposide	48h		41203483
S75	Romidepsin.6h.rep2	K562	Romidepsin	6h		38878090
S76	Romidepsin.12h	K562	Romidepsin	12h		40561462
S77	Romidepsin.24h	K562	Romidepsin	24h		36815935
S78	Romidepsin.36h	K562	Romidepsin	36h		39341151
S79	Romidepsin.48h	K562	Romidepsin	48h		42378518
S80	DMSO.6h.rep3	K562	DMSO	6h		34777790
S81	DMSO.12h	K562	DMSO	12h		38679530
S82	DMSO.24h	K562	DMSO	24h		35560975
S83	DMSO.36h	K562	DMSO	36h		37189995
S84	DMSO.48h	K562	DMSO	48h		40109680
S85	Untreated.R1	K562	Untreated	R1	GSE190735	39421379
S86	Untreated.R2	K562	Untreated	R2		40991312
S87	DMSO.6h_Actinomycin_D.0h	K562	DMSO+Actinomycin D	6h+0h	GSE222170	39400976
S88	Talazoparib.6h_Actinomycin_D.0h	K562	Talazoparib+Actinomycin D	6h+0h		38259479
S89	SN-38.6h_Actinomycin_D.0h	K562	SN-38+Actinomycin D	6h+0h		40612558
S90	Etoposide.6h_Actinomycin_D.0h	K562	Etoposide+Actinomycin D	6h+0h		38667376
S91	Cyclophosphamide.6h_Actinomycin_D.0h	K562	Cyclophosphamide+Actinomycin D	6h+0h		39875603
S92	DMSO.6h_Actinomycin_D.1h	K562	DMSO+Actinomycin D	6h+1h		36657683
S93	Etoposide.6h_Actinomycin_D.1h	K562	Etoposide+Actinomycin D	6h+1h		36195948
S94	DMSO.6h_Actinomycin_D.2h	K562	DMSO+Actinomycin D	6h+2h		37096722
S95	Talazoparib.6h_Actinomycin_D.2h	K562	Talazoparib+Actinomycin D	6h+2h		37608879
S96	SN-38.6h_Actinomycin_D.2h	K562	SN-38+Actinomycin D	6h+2h		38096512
S97	Etoposide.6h_Actinomycin_D.2h	K562	Etoposide+Actinomycin D	6h+2h		42973390
S98	Cyclophosphamide.6h_Actinomycin_D.2h	K562	Cyclophosphamide+Actinomycin D	6h+2h		36198630
S99	DMSO.6h_Actinomycin_D.4h	K562	DMSO+Actinomycin D	6h+4h		42711068
S100	Etoposide.6h_Actinomycin_D.4h	K562	Etoposide+Actinomycin D	6h+4h		38868812
S101	DMSO.6h_Actinomycin_D.6h	K562	DMSO+Actinomycin D	6h+6h		38212437
S102	Talazoparib.6h_Actinomycin_D.6h	K562	Talazoparib+Actinomycin D	6h+6h		38902369
S103	SN-38.6h_Actinomycin_D.6h	K562	SN-38+Actinomycin D	6h+6h		41501262
S104	Etoposide.6h_Actinomycin_D.6h	K562	Etoposide+Actinomycin D	6h+6h		38389279
S105	Cyclophosphamide.6h_Actinomycin_D.6h	K562	Cyclophosphamide+Actinomycin D	6h+6h		35568151
S106	Untreated.R3	K562	Untreated	0h		37577821
S107	Actinomycin_D.2h	K562	Actinomycin D	2h		39227438
S108	Actinomycin_D.6h	K562	Actinomycin D	6h		39473519
S109	DMSO.2h.rep1	K562	DMSO	2h		40451357
S110	DMSO.6h.rep4	K562	DMSO	6h		32956678
S111	DMSO.6h_wash.0h	K562	DMSO-wash	6h+0h		38035055
S112	SN-38.6h_wash.0h	K562	SN-38-wash	6h+0h		36809313
S113	Etoposide.6h_wash.0h	K562	Etoposide-wash	6h+0h		37224458
S114	DMSO.6h_wash.2h	K562	DMSO-wash	6h+2h		42065152
S115	SN-38.6h_wash.2h	K562	SN-38-wash	6h+2h		41564117
S116	Etoposide.6h_wash.2h	K562	Etoposide-wash	6h+2h		39039567
S117	DMSO.6h_wash.6h	K562	DMSO-wash	6h+6h		44925912
S118	SN-38.6h_wash.6h	K562	SN-38-wash	6h+6h		46272413
S119	Etoposide.6h_wash.6h	K562	Etoposide-wash	6h+6h		31238583
S120	DMSO.2h.rep2	K562	DMSO	2h		40833619
S121	Alpha_Amanitin.2h	K562	Alpha amanitin	2h		33411921
S122	Alpha_Amanitin.6h	K562	Alpha amanitin	6h		43770783
S123	DMSO.6h_Alpha_Amanitin.0h	K562	DMSO+Alpha amanitin	6h+0h		37506260
S124	Etoposide.6h_Alpha_Amanitin.0h	K562	Etoposide+Alpha amanitin	6h+0h		37064503
S125	DMSO.6h_Alpha_Amanitin.2h	K562	DMSO+Alpha amanitin	6h+2h		39978309
S126	Etoposide.6h_Alpha_Amanitin.2h	K562	Etoposide+Alpha amanitin	6h+2h		36863600
S127	DMSO.6h_Alpha_Amanitin.4h	K562	DMSO+Alpha amanitin	6h+4h		37057037
S128	Etoposide.6h_Alpha_Amanitin.4h	K562	Etoposide+Alpha amanitin	6h+4h		35046107
S129	DMSO.6h_Alpha_Amanitin.6h	K562	DMSO+Alpha amanitin	6h+6h		36682044
S130	Etoposide.6h_Alpha_Amanitin.6h	K562	Etoposide+Alpha amanitin	6h+6h		35752531
						4831775274

## Sheet: S2
S2. Description of the drugs used to treat cells in the RNA-seq analyses.
Drug name	Functional description	Solvent	Working concentration
Imatinib	BCR-ABL inhibitor	DMSO	1 µM
Romidepsin	HDAC inhibitor	DMSO	0.0462 µM
I-BET151	BET inhibitor	DMSO	1 µM
Selumetinib	MEK1 inhibitor	DMSO	1 µM
Rapamycin	mTOR inhibitor	DMSO	100 nM
Torin1	mTORC1/2 inhibitor	DMSO	100 nM
MK-2206 2HCL	Akt1/2/3 inhibitor	DMSO	1 µM
Nifuroxazide	STAT1/3/5 inhibitor	DMSO	10 μM
10074-G5	c-Myc inhibitor	DMSO	40 μM
YM-155 (Sepantronium bromide)	YM-155 is a potent apoptosis inducer exact mechanisms of action of which are still unknown. Multiple mechanisms of action such as survivin inhibition, DNA damage and topoisomerase inhibition were proposed.	DMSO	1 μM
AZ-20	ATR inhibitor	DMSO	21 µM
KU-60019	ATM inhibitor	DMSO	3 μM
BML-277	CHK2 inhibitor	DMSO	10 μM
Mirin	MRN inhibitor	DMSO	0.1 mM
Talazoparib	PARP inhibitor	DMSO	1 µM
SN-38	DNA topoisomerase I inhibitor	DMSO	1 µM
Etoposide	DNA topoisomerase II inhibitor	DMSO	100 μM
Cyclophosphamide	DNA alkylating agent	DMSO	50 μM
NU7441	DNA-PK inhibitor	DMSO	1μM
Doxycycline	Induction of transcription in the TET-ON system	Water	1 µg/ml
Actinomycin D	RNA polymerase inhibitor	DMSO	5 µg/ml
Alpha amanitin	RNA polymerase inhibitor	DMSO	50 µg/ml

## Sheet: S4.Detectedsites of each sample
Number of detected sites of each sample
		REDItools								RED-ML								SPRINT
New sample ID	Sample ID	AG sites	Filtered out dbSNPs & in-house K562 SNPs	SNP Ratio	Mappability(100mer) =1	Filtered Repeats	Repeats Ratio	Map to ALU	ALU ratio	AG sites	Filtered out dbSNPs & in-house K562 SNPs	SNP Ratio	Mappability(100mer) =1	Filtered Repeats	Repeats Ratio	Map to ALU	ALU ratio	AG sites	Filtered out dbSNPs & in-house K562 SNPs	SNP Ratio	Mappability(100mer) =1	Filtered Repeats	Repeats Ratio	Map to ALU	ALU ratio
S1	A1	64035	52030	0.187476	36501	31201	0.145202	4072	0.768302	24534	14510	0.408576	9721	1440	0.851867	7330	0.885159	50581	47878	0.053439	44651	200	0.995521	43754	0.98432
S2	A2	82217	64325	0.217619	45676	37152	0.186619	6572	0.771	36530	20543	0.43764	13574	1700	0.874761	10426	0.878053	75984	71711	0.0562355	66546	299	0.995507	64634	0.975652
S3	A3	51481	37304	0.275383	25449	21334	0.161696	2928	0.711543	30422	15206	0.500164	10173	1764	0.8266	6940	0.825306	45889	43018	0.062564	40043	154	0.996154	38697	0.970117
S4	A4	71837	53541	0.254688	37848	31217	0.175201	4809	0.72523	34434	17186	0.5009	11453	1622	0.858378	8483	0.862883	61977	58376	0.0581022	54235	267	0.995077	52512	0.973021
S5	A5	51409	38172	0.257484	26042	21672	0.167806	3358	0.768421	27215	12929	0.524931	8563	1210	0.858694	6311	0.858289	47194	44442	0.0583125	41382	151	0.996351	40278	0.976886
S6	A7	37187	27444	0.262	17208	13687	0.204614	2849	0.809145	21334	11326	0.46911	7699	1022	0.867255	5792	0.867455	42476	40230	0.0528769	37603	141	0.99625	36563	0.976002
S7	A8	54070	39539	0.268744	27045	22711	0.160251	3167	0.730734	29714	13675	0.539779	9093	1474	0.837897	6392	0.838955	44197	41429	0.0626287	38526	192	0.995016	37331	0.973835
S8	A9	86201	66985	0.222921	47878	38300	0.20005	7481	0.781061	41662	26413	0.366017	17939	2010	0.887954	14101	0.885241	93208	88376	0.051841	82851	237	0.997139	80823	0.978321
S9	A10	107008	82801	0.226217	59487	46489	0.218502	9961	0.766349	49000	30812	0.371184	21046	2578	0.877506	16034	0.868204	108918	103526	0.0495051	96661	373	0.996141	93734	0.973475
S10	A11	62749	48665	0.22445	33986	28891	0.149915	3743	0.734642	29308	16003	0.453972	10730	1886	0.824231	7456	0.843057	47532	44566	0.0624001	41378	159	0.996157	40290	0.977462
S11	A12	86229	68247	0.208538	49064	41250	0.159261	5925	0.758254	35534	19755	0.444054	13283	1904	0.856659	9808	0.861939	65208	61299	0.0599466	57050	222	0.996109	55659	0.979429
S12	A13	67364	54585	0.189701	38744	32999	0.148281	4436	0.77215	26079	14876	0.429579	10072	1519	0.849186	7526	0.879925	50042	46959	0.0616082	43620	162	0.996286	42921	0.987643
S13	A14	86605	57634	0.334519	39825	29853	0.250395	7370	0.739069	54154	29068	0.463234	19447	2486	0.872165	14597	0.860621	97966	92356	0.0572648	85809	423	0.99507	82778	0.969456
S14	A15	67289	53560	0.20403	37404	31251	0.164501	4796	0.779457	28217	15885	0.437041	10651	1457	0.863205	8220	0.894061	57292	53941	0.0584898	50230	156	0.996894	49231	0.983165
S15	A16	66740	51238	0.232274	35987	30211	0.160502	4319	0.747749	32457	17843	0.450257	12099	1898	0.843128	8820	0.864621	55809	52457	0.060062	49003	164	0.996653	47865	0.980057
S16	A17	68468	53880	0.213063	38229	31918	0.165084	4744	0.751703	28601	15496	0.458201	10358	1454	0.859625	7794	0.875337	55283	52100	0.0575765	48632	191	0.996073	47421	0.978943
S17	A18	78258	60811	0.222942	43318	35796	0.173646	5764	0.766286	34131	18974	0.444083	12761	1659	0.869995	9784	0.881283	68103	64221	0.0570019	59890	175	0.997078	58727	0.983455
S18	A20	64932	48523	0.252711	32837	24994	0.238846	5972	0.761443	35721	22317	0.375241	15307	2325	0.848109	10964	0.844554	69422	65775	0.0525338	61253	273	0.995543	59136	0.969761
S19	A21	83721	63564	0.240764	45612	37616	0.175305	5768	0.721361	37167	19922	0.463987	13126	1977	0.849383	9523	0.854157	67074	62988	0.0609178	58240	240	0.995879	56668	0.977034
S20	A22	89145	67128	0.24698	47401	36029	0.239911	9086	0.79898	42864	26259	0.387388	17672	2009	0.886317	13971	0.891975	98789	93552	0.053012	87480	316	0.996388	85571	0.981724
S21	A23	80776	61963	0.232903	43232	32332	0.252128	8979	0.823761	41673	28546	0.315	19287	2047	0.893866	15441	0.89565	107155	101971	0.0483785	95203	290	0.996954	93082	0.980709
S22	A24	84753	65038	0.232617	46671	38215	0.181183	6219	0.735454	38931	22776	0.414965	15222	2293	0.849363	11269	0.871606	73192	68710	0.0612362	63825	232	0.996365	62258	0.979007
S23	A25	91744	70583	0.230653	51212	41421	0.191186	7267	0.742212	40460	23986	0.407168	16019	2271	0.858231	11954	0.869508	78801	74080	0.0599104	68790	263	0.996177	67199	0.980621
S24	A26	98218	73424	0.252438	52942	42567	0.195969	7515	0.724337	46472	25603	0.449066	16959	2377	0.859838	12568	0.861885	86583	81484	0.0588915	75609	347	0.995411	73299	0.973918
S25	AP1	77899	55686	0.285151	40149	34563	0.139132	3145	0.563015	38938	16941	0.564924	11415	2255	0.802453	7200	0.786026	38798	35716	0.0794371	33236	144	0.995667	31733	0.958933
S26	AP2	79180	57300	0.276332	41051	35180	0.143017	3515	0.598706	39515	18190	0.539668	12320	2342	0.809903	7950	0.796753	41905	38691	0.0766973	35841	168	0.995313	34109	0.956157
S27	AP3	69573	50358	0.276185	36274	31301	0.137095	2902	0.583551	36609	16933	0.537463	11567	2171	0.812311	7400	0.787569	36910	34014	0.0784611	31490	115	0.996348	30061	0.95812
S28	AP4	75537	53568	0.290838	38442	33066	0.139847	3079	0.572731	38804	16798	0.567106	11454	2246	0.803911	7225	0.784644	38311	35225	0.0805513	32870	154	0.995315	31162	0.9525
S29	AP5	84201	60089	0.286362	44066	36508	0.171515	4400	0.582165	41254	21108	0.488341	14712	2650	0.819875	9653	0.800282	48572	45195	0.0695257	42012	244	0.994192	39877	0.954726
S30	AP6	84865	63518	0.251541	45869	39492	0.139026	3760	0.589619	38128	18230	0.521874	12527	2444	0.804901	7971	0.790539	43452	40311	0.0722867	37549	210	0.994407	35692	0.955891
S31	AP7	99977	71217	0.287666	51884	42020	0.190116	6420	0.650852	49108	24249	0.506211	16808	2515	0.850369	11984	0.838452	65035	60869	0.0640578	57041	329	0.994232	54515	0.96126
S32	AP8	68912	50796	0.262886	36498	31530	0.136117	2866	0.576892	33129	15890	0.52036	10901	2111	0.806348	6987	0.794881	36486	33923	0.0702461	31449	151	0.995199	30090	0.961403
S33	AP9	81021	59309	0.26798	42644	35512	0.167245	4378	0.613853	40241	20713	0.485276	14172	2442	0.827688	9431	0.804007	51655	48200	0.0668861	44628	256	0.994264	42532	0.958532
S34	AP10	65983	45400	0.311944	31499	26277	0.165783	3280	0.628112	38809	17683	0.544358	11972	1973	0.835199	8098	0.809881	45538	42353	0.0699416	39534	185	0.99532	37649	0.956797
S35	AP11	70958	50244	0.291919	36154	30600	0.153621	3291	0.592546	37273	17728	0.524374	12236	2347	0.808189	7854	0.794216	41922	38998	0.0697486	36339	200	0.994496	34641	0.958549
S36	AP12	67587	49969	0.260671	35896	30510	0.150045	3455	0.641478	35786	18431	0.484966	12687	2064	0.837314	8633	0.812671	47231	44315	0.0617391	41173	185	0.995507	39133	0.954743
S37	AP13	75702	55871	0.261961	40253	34382	0.145852	3613	0.615398	37162	18313	0.507212	12728	2272	0.821496	8387	0.802123	44190	41305	0.0652863	38472	155	0.995971	36816	0.960827
S38	AP14	77653	50962	0.343721	36171	27760	0.232534	5794	0.68886	48148	24127	0.498899	16906	2466	0.854135	12062	0.835319	64231	60252	0.0619483	56545	306	0.994588	54018	0.960508
S39	IH1	94167	70427	0.252105	52547	44504	0.153063	4728	0.58784	41687	21110	0.493607	14538	2464	0.830513	9853	0.816051	53711	48972	0.0882315	45634	165	0.996384	43975	0.967142
S40	IH2	84906	61838	0.271689	46181	38456	0.167277	4354	0.563625	41098	21773	0.470218	15242	2682	0.824039	10124	0.806051	55630	46478	0.164516	43342	169	0.996101	41548	0.962361
S41	IH3	82651	60101	0.272834	43804	34778	0.206054	5939	0.657988	45791	27546	0.398441	19842	2472	0.875416	14761	0.849799	84114	77352	0.0803909	72666	199	0.997261	69901	0.964591
S42	IH4	79224	59920	0.243664	44491	37385	0.159718	4305	0.605826	37054	20829	0.437874	14785	2248	0.847954	10507	0.838079	61751	54945	0.110217	51231	156	0.996955	49381	0.966833
S43	IH5	84086	62056	0.261994	45686	31951	0.300639	10212	0.743502	48990	33924	0.307532	25092	2294	0.908576	19986	0.876656	120086	112477	0.0633629	106295	427	0.995983	102242	0.96575
S44	IH6	81764	57387	0.298139	41597	30083	0.276799	8195	0.711742	48882	32892	0.327114	24361	2354	0.90337	19348	0.879175	113440	106549	0.0607458	101176	341	0.99663	97785	0.969753
S45	IH7	90491	66617	0.263827	49111	38031	0.225611	7305	0.659296	59756	42475	0.289193	31171	4327	0.861185	22532	0.839368	116993	90461	0.226783	85470	249	0.997087	82525	0.968365
S46	IH8	99188	72964	0.264387	53939	37684	0.301359	12094	0.744017	61835	47090	0.238457	35172	2700	0.923234	28619	0.881344	177136	164651	0.0704826	156015	567	0.996366	149879	0.964175
S47	IH9	84446	62636	0.258272	45830	35394	0.227711	7195	0.68944	50694	35538	0.29897	26205	2802	0.893074	19952	0.85254	118861	106669	0.102574	100428	371	0.996306	96534	0.96479
S48	IH10	77575	58303	0.248431	42191	31281	0.258586	7729	0.708433	43669	31067	0.28858	22971	2422	0.894563	17643	0.858582	107771	98860	0.0826846	93240	319	0.996579	89739	0.965756
S49	AD13d	29507	20689	0.298844	12627	10148	0.196325	1958	0.789835	16275	9092	0.441352	6438	1086	0.831314	4473	0.835762	36715	35159	0.0423805	33097	158	0.995226	31924	0.969185
S50	AD4d	22167	18124	0.182388	10705	9443	0.117889	869	0.68859	9083	6257	0.311131	4416	983	0.7774	3041	0.885814	19671	18764	0.0461085	17556	58	0.996696	17212	0.983655
S51	AW13d	12342	8433	0.316723	4480	3725	0.168527	606	0.802649	8554	6001	0.298457	4407	1040	0.764012	2725	0.809326	26806	25995	0.0302544	24641	114	0.995374	23713	0.966812
S52	AW4d	20624	16959	0.177706	9991	8876	0.1116	773	0.693274	7960	5648	0.290452	4015	979	0.756164	2702	0.889987	17911	17018	0.0498576	15940	53	0.996675	15626	0.983571
S53	Cas9-control-d2	22172	16190	0.2698	9694	8133	0.161027	1236	0.7918	10758	4868	0.5475	3330	686	0.793994	2311	0.874054	15985	14917	0.0668126	14059	52	0.996301	13794	0.984793
S54	Cas9-dox-d2	32301	23612	0.269001	14684	11823	0.194838	2333	0.815449	16416	7505	0.542824	5177	740	0.85706	3949	0.890016	26942	25373	0.0582362	23973	133	0.994452	23437	0.983096
S55	LINE-control-d2	35291	26706	0.243263	16697	13611	0.184824	2538	0.822424	16393	7737	0.52803	5192	675	0.869992	4055	0.89772	29999	28279	0.0573352	26556	123	0.995368	26073	0.986381
S56	LINE-dox-d2	19206	13034	0.321358	7565	5985	0.208857	1317	0.833544	11397	4890	0.57094	3296	475	0.855886	2531	0.8972	18670	17607	0.0569363	16559	45	0.997282	16308	0.987526
S57	LW142-control-d2	36079	27095	0.249009	17202	14073	0.181897	2576	0.823266	16326	7476	0.54208	5096	700	0.862637	3997	0.909236	28664	26914	0.0610522	25334	138	0.994553	24801	0.984323
S58	LW142-dox-d2	34057	25315	0.256687	15868	12992	0.181245	2336	0.812239	16482	7718	0.531732	5358	785	0.85349	4123	0.901596	28323	26583	0.0614342	24999	105	0.9958	24539	0.98574
S59	LW143-control-d8	40761	31389	0.229926	20469	16542	0.191851	3196	0.813853	18895	9807	0.480974	6699	875	0.869383	5164	0.886676	37897	35923	0.0520886	33753	161	0.99523	32821	0.977048
S60	LW143-dox-d8	39016	29839	0.235211	19417	15881	0.182108	2866	0.81052	17792	8681	0.512084	6006	767	0.872294	4709	0.898836	34048	32198	0.0543351	30277	106	0.996499	29640	0.9824
S61	LW144-control-d5	24194	17612	0.272051	10891	8739	0.197594	1767	0.821097	12455	6247	0.498434	4306	653	0.848351	3219	0.881194	22806	21749	0.0463475	20376	116	0.994307	19888	0.981639
S62	LW144-control-d8	22536	16483	0.268592	9959	8017	0.194999	1566	0.806385	11220	5704	0.491622	3922	632	0.838858	2918	0.88693	21881	20824	0.0483068	19547	109	0.994424	19113	0.98328
S63	LW144-dox-d5	19031	13521	0.289528	7970	6551	0.178043	1147	0.808316	10421	4969	0.523174	3409	622	0.817542	2451	0.87944	17706	16728	0.0552355	15725	50	0.99682	15430	0.98437
S64	LW144-dox-d8	21287	15615	0.266454	9269	7752	0.163664	1204	0.793672	10555	5120	0.514922	3531	691	0.804305	2527	0.889789	17634	16653	0.0556312	15669	66	0.995788	15376	0.985452
S65	P20191125.D2-6h	49076	35978	0.266892	30845	23085	0.25158	6611	0.851933	31637	14670	0.536302	12849	904	0.929644	10845	0.907911	69629	67416	0.0317827	62683	266	0.995756	60592	0.970761
S66	P20191125.D2-12h	36336	26063	0.282722	21809	16034	0.264799	4953	0.857662	27132	13572	0.499779	12002	839	0.930095	10195	0.913285	69046	66877	0.0314138	62392	224	0.99641	60535	0.973732
S67	P20191125.D2-24h	56307	38036	0.324489	32875	20448	0.378008	10659	0.857729	46900	25273	0.46113	22876	1088	0.952439	19805	0.908987	134637	130870	0.0279789	123458	715	0.994209	117949	0.960943
S68	P20191125.D2-36h	60596	40846	0.325929	35699	17361	0.513684	16231	0.885102	62240	38549	0.380639	35246	1419	0.95974	31181	0.921778	213588	208016	0.0260876	195516	1075	0.994502	188039	0.967075
S69	P20191125.D2-48h	54853	36844	0.328314	32167	15522	0.517456	14528	0.872815	58665	36933	0.370442	33881	1458	0.956967	29654	0.914598	215685	210240	0.0252451	198466	1184	0.994034	190027	0.963225
S70	P20191125.D33-6h	40655	32007	0.212717	27298	22148	0.188659	4331	0.840971	21298	10165	0.522725	8986	764	0.914979	7573	0.921065	46980	45520	0.0310771	42443	196	0.995382	41397	0.97988
S71	P20191125.D33-12h	46027	36218	0.213114	31325	24422	0.220367	6005	0.869912	24308	12269	0.495269	11056	690	0.93759	9648	0.930735	65541	63705	0.028013	60042	215	0.996419	58630	0.979992
S72	P20191125.D33-24h	48263	36614	0.241365	31618	23016	0.27206	7571	0.880144	31263	17109	0.45274	15573	870	0.944134	13679	0.930354	101184	98497	0.0265556	93121	518	0.994437	90306	0.975195
S73	P20191125.D33-36h	49273	38297	0.222759	33241	22196	0.33227	9883	0.894794	39705	25372	0.360987	23323	1213	0.947991	20474	0.926006	145612	141828	0.0259869	133723	611	0.995431	129757	0.974796
S74	P20191125.D33-48h	50160	34718	0.307855	29930	14227	0.524658	14082	0.896771	56236	36267	0.355093	33204	1417	0.957324	29314	0.922201	232564	226624	0.0255414	213550	1073	0.994975	205786	0.96851
S75	P20191125.D7-6h	46314	35927	0.224273	30457	24420	0.198214	5092	0.843465	24511	11714	0.522092	10159	882	0.91318	8462	0.912148	53458	51825	0.0305473	48090	182	0.996215	46755	0.975933
S76	P20191125.D7-12h	52412	40949	0.218709	35422	25777	0.272288	8410	0.871954	30937	16789	0.457316	15016	831	0.944659	13192	0.929996	87774	85201	0.0293139	79658	372	0.99533	77347	0.975544
S77	P20191125.D7-24h	48692	37255	0.234885	32278	23389	0.275389	7644	0.859939	30853	17368	0.437073	15829	826	0.947817	13809	0.920416	103108	100454	0.02574	94436	526	0.99443	90865	0.967575
S78	P20191125.D7-36h	54513	41898	0.231413	36450	24157	0.337257	10635	0.865126	39180	24081	0.385375	22149	1023	0.953813	19371	0.916927	147928	144326	0.0243497	135986	840	0.993823	130194	0.963358
S79	P20191125.D7-48h	65161	47363	0.273139	41473	23397	0.43585	15355	0.849469	53334	33215	0.377227	30539	1317	0.956875	26426	0.904319	210876	205826	0.0239477	194057	1391	0.992832	184105	0.955566
S80	P20191125.DMSO-6h	38999	26786	0.313162	22402	15746	0.297116	5756	0.864784	32350	15707	0.514467	13703	952	0.930526	11719	0.919065	72710	70356	0.0323752	65388	222	0.996605	63569	0.975493
S81	P20191125.DMSO-12h	44688	34597	0.22581	29908	23123	0.226862	5857	0.863228	25255	12732	0.495862	11500	736	0.936	10041	0.932832	66840	64834	0.030012	60851	283	0.995349	59086	0.975532
S82	P20191125.DMSO-24h	43800	30617	0.300982	26335	17721	0.327093	7370	0.855584	37705	20934	0.444795	19055	1041	0.945369	16348	0.907516	108876	105893	0.0273981	100173	565	0.99436	96137	0.965153
S83	P20191125.DMSO-36h	56258	38696	0.312169	33976	20564	0.394749	11563	0.862138	47253	27020	0.428184	24795	1214	0.951039	21572	0.914804	151809	147856	0.0260393	139899	935	0.993317	133878	0.963401
S84	P20191125.DMSO-48h	64932	45054	0.306136	39791	19874	0.50054	17345	0.870864	59748	37041	0.380046	34078	1274	0.962615	30042	0.915803	221899	216368	0.0249258	204573	1438	0.992971	195116	0.960524
S85	P20200815.DB-R1	49264	37473	0.239343	33205	20648	0.378166	11246	0.895596	33293	20546	0.382873	18639	950	0.949032	16627	0.939963	113649	110591	0.0269074	103365	478	0.995376	100816	0.979871
S86	P20200815.DB-R2	63301	47251	0.25355	41974	22159	0.472078	17839	0.900278	48986	31232	0.36243	28495	1172	0.95887	25809	0.944589	169698	165100	0.0270952	154350	633	0.995899	150172	0.976938
S87	S1	72544	50966	0.297447	35399	26812	0.242577	6904	0.804006	40881	20914	0.488418	13807	1684	0.878033	10624	0.876351	77429	72510	0.0635292	67351	316	0.995308	65394	0.97552
S88	S2	69711	48975	0.297457	34034	26464	0.222425	5895	0.778732	38463	18910	0.508359	12470	1681	0.865196	9277	0.859857	67054	62660	0.0655293	58230	284	0.995123	56403	0.973372
S89	S3	76964	54442	0.29263	37452	26099	0.303135	9608	0.846296	46259	27385	0.408007	18503	1855	0.899746	14936	0.897165	106866	101048	0.054442	94755	403	0.995747	92436	0.979693
S90	S4	71153	50887	0.284823	34758	24756	0.287761	8505	0.85033	42701	25110	0.411958	16896	1699	0.899444	13630	0.896888	98770	93570	0.0526476	87511	353	0.995966	85223	0.977799
S91	S5	72486	51174	0.294015	35525	26805	0.245461	7058	0.809404	41512	22254	0.463914	14820	1778	0.880027	11437	0.876936	79481	74570	0.0617884	69300	253	0.996349	67469	0.977146
S92	S6	67839	52291	0.22919	36538	27106	0.258142	7736	0.820187	42344	31892	0.246835	21785	1616	0.925821	18105	0.897665	141524	136355	0.0365238	127073	476	0.996254	122788	0.969912
S93	S7	65506	49746	0.240589	33737	22769	0.325103	9488	0.865062	46308	36906	0.203032	25684	1660	0.935368	21778	0.90651	167633	161995	0.033633	151846	539	0.99645	147422	0.974324
S94	S8	68043	54767	0.195112	38512	29523	0.233408	7434	0.827011	37374	30357	0.187751	20900	1486	0.9289	17314	0.891831	148053	143288	0.0321844	133894	521	0.996109	129051	0.967595
S95	S9	66050	53087	0.19626	36936	28379	0.231671	7030	0.82155	36375	28941	0.204371	19955	1460	0.926835	16393	0.886348	144003	139428	0.0317702	130126	455	0.996503	125331	0.966531
S96	S10	77250	59791	0.226006	41245	25376	0.38475	13923	0.877371	56792	49400	0.130159	34702	1620	0.953317	30394	0.918747	251975	244694	0.0288957	229690	871	0.996208	222839	0.973866
S97	S11	80999	64452	0.204286	44817	30833	0.312024	12001	0.858195	52222	46216	0.115009	32553	2156	0.93377	27458	0.903313	219796	212937	0.0312062	199696	748	0.996254	193362	0.971922
S98	S12	66202	52545	0.206293	36291	27413	0.244634	7279	0.819892	35860	27933	0.221054	19542	1471	0.924726	15927	0.881357	141686	136783	0.0346047	127745	429	0.996642	122890	0.965236
S99	S13	74971	62093	0.171773	43726	34032	0.221699	7888	0.813699	33228	27265	0.179457	18758	1444	0.92302	15068	0.870278	138746	134267	0.032282	125411	407	0.996755	120073	0.960553
S100	S14	67152	53149	0.208527	36230	25147	0.305907	9500	0.857169	39642	33628	0.151708	23696	1470	0.937964	19796	0.890669	178132	172820	0.0298206	162429	709	0.995635	156333	0.966689
S101	S15	64346	53115	0.174541	36558	28855	0.210706	6345	0.823705	26540	19959	0.247965	13609	1139	0.916305	10795	0.865678	103034	99639	0.0329503	92767	310	0.996658	88702	0.959387
S102	S16	65698	54334	0.172973	37736	29687	0.213298	6559	0.814884	26347	19707	0.252021	13458	1117	0.917001	10709	0.867758	102218	98654	0.0348667	92112	366	0.996027	88104	0.960303
S103	S17	80727	63675	0.21123	57124	35266	0.382641	19202	0.878488	53914	34708	0.356234	31791	983	0.969079	28490	0.92476	236882	231915	0.0209682	218027	923	0.995767	208750	0.961521
S104	S18	65566	52768	0.195193	35916	25759	0.282799	8628	0.849463	34460	28844	0.162972	20085	1609	0.91989	16222	0.878004	149355	144699	0.031174	135844	561	0.99587	130329	0.96338
S105	S19	60596	49829	0.177685	34194	26320	0.230274	6613	0.839853	25775	19637	0.238138	13454	1089	0.919058	10892	0.880873	104026	100597	0.0329629	93779	393	0.995809	89947	0.963174
S106	E0	78738	56219	0.285999	40208	26895	0.331103	11441	0.859386	45434	21176	0.533917	14310	1098	0.92327	12225	0.925295	101398	97802	0.0354642	90957	367	0.995965	88920	0.981565
S107	EA2	92616	77811	0.159854	57106	42070	0.2633	13058	0.868449	47333	31826	0.327615	22663	919	0.959449	20362	0.936442	201995	197463	0.0224362	184471	774	0.995804	179179	0.975405
S108	EA6	82296	70257	0.146289	50232	41105	0.181697	7383	0.808919	26420	14099	0.466351	9834	709	0.927903	8204	0.899068	86194	84308	0.0218809	78615	442	0.994378	75274	0.962916
S109	ED2	79768	61102	0.234004	43823	30049	0.31431	12116	0.879628	41027	21192	0.483462	14392	912	0.936631	12722	0.943769	103882	100459	0.0329508	93457	354	0.996212	91732	0.985274
S110	ED6	65593	49216	0.249676	35327	25814	0.269284	8086	0.849995	35685	17129	0.519994	11730	1002	0.914578	9855	0.918624	77187	74536	0.0343452	69261	270	0.996102	67578	0.979519
S111	K1	66395	52462	0.20985	46218	36824	0.203254	7657	0.815095	34600	16243	0.530549	14193	1138	0.91982	12041	0.922329	68137	65751	0.0350177	60742	275	0.995473	59359	0.981676
S112	K2	73979	57908	0.217237	51277	34670	0.323868	14674	0.883603	49664	28870	0.418694	26201	1219	0.953475	23692	0.948363	144680	140340	0.0299972	131300	426	0.996756	129006	0.985727
S113	K3	51567	43003	0.166075	37870	31326	0.172802	5385	0.822891	17111	7794	0.544504	6922	507	0.926755	6081	0.947935	41713	40402	0.0314291	37981	146	0.996156	37270	0.985067
S114	K4	62110	50077	0.193737	44073	36501	0.171806	6142	0.811146	23383	9152	0.608605	7973	605	0.924119	6922	0.939468	45733	44019	0.0374784	40790	196	0.995195	40021	0.985885
S115	K5	71645	57532	0.196985	51280	40053	0.218935	9501	0.846263	26685	11016	0.587184	9676	524	0.945845	8719	0.952688	65798	63535	0.0343931	59514	199	0.996656	58548	0.987069
S116	K6	50482	40053	0.206588	35099	28704	0.182199	5210	0.814699	19161	7351	0.616356	6424	513	0.920143	5528	0.935206	38464	37125	0.0348118	34711	134	0.99614	34044	0.984585
S117	K7	75954	59476	0.216947	52298	41851	0.199759	8469	0.810663	35123	14790	0.578908	12862	935	0.927305	11153	0.935105	66991	64475	0.0375573	59720	228	0.996182	58658	0.985981
S118	K8	73979	57116	0.227943	50327	40528	0.194707	7884	0.804572	35157	14050	0.600364	12123	981	0.919079	10310	0.925328	65297	62785	0.0384704	58306	188	0.996776	57083	0.982191
S119	K9	42782	32820	0.232855	28292	23602	0.165771	3641	0.776333	22085	8838	0.599819	7586	829	0.89072	6134	0.907799	34963	33607	0.0387839	31374	108	0.996558	30858	0.986951
S120	KA1	67530	52134	0.227988	46914	29596	0.369144	15360	0.886938	39667	22382	0.435753	20150	1153	0.942779	17910	0.94278	99474	96210	0.0328126	89209	182	0.99796	87775	0.985937
S121	KA2	52564	39592	0.246785	35052	22645	0.35396	11060	0.891432	35571	20106	0.434764	18027	1192	0.933877	15827	0.940125	89694	86736	0.0329788	80476	212	0.997366	79050	0.984875
S122	KA4	69461	57716	0.169088	51830	35679	0.311615	14246	0.882051	40766	27870	0.316342	25168	1303	0.948228	22372	0.93744	130382	126910	0.0266294	117492	292	0.997515	114937	0.980691
S123	KA5	62376	47382	0.240381	42169	26046	0.382342	14173	0.879055	41539	23795	0.427165	21256	1317	0.938041	18667	0.936205	105660	102255	0.032226	94952	319	0.99664	92969	0.982416
S124	KA6	51629	41597	0.194309	37113	21549	0.419368	14367	0.923092	33601	22842	0.320199	20956	786	0.962493	19339	0.9588	113428	110229	0.0282029	102963	269	0.997387	101210	0.985549
S125	KA7	60529	47811	0.210114	42527	28480	0.330308	12461	0.887093	34825	20589	0.408787	18493	976	0.947223	16562	0.945482	93721	90786	0.0313164	84441	264	0.996874	82765	0.983226
S126	KA8	47226	37427	0.207492	33204	17482	0.473497	14597	0.928444	36534	25912	0.290743	23933	778	0.967493	22284	0.962384	137384	133691	0.0268809	125568	285	0.99773	123336	0.984459
S127	KA9	50832	40563	0.202018	35995	23858	0.337186	10973	0.904095	30436	19126	0.371599	17201	788	0.954189	15626	0.95205	88856	86198	0.0299136	79745	235	0.997053	78296	0.984731
S128	KA10	49454	39814	0.194929	35459	19793	0.441806	14331	0.914784	37230	27161	0.270454	25031	817	0.96736	22988	0.949368	163638	159733	0.0238637	149715	428	0.997141	146174	0.979148
S129	KA11	52447	41969	0.199783	37291	24445	0.34448	11530	0.897556	33752	22497	0.333462	20270	816	0.959743	18415	0.946592	115970	112993	0.0256704	104707	290	0.99723	102339	0.980099
S130	KA12	48045	38482	0.199043	34553	19997	0.421266	13127	0.901827	29875	20693	0.307347	19016	687	0.963873	17247	0.940968	137860	135032	0.0205136	126623	339	0.997323	122932	0.973457

## Sheet: S3
S3. Fractions of candidate sites located in repeats/Alus.
Method	Total number of detected sites	The number of sites located in repeats	The percentage of sites located in repeats	The number of sites located in Alus	The percentage of sites located in Alus
REDItools	1632062	502644	0.307981	218128	0.433961
RED-ML	1028607	866295	0.842202	562816	0.649682
SPRINT	2944010	2916549	0.990672	2668747	0.915036
Sum	5604679	4285488	0.764627	3449691	0.80497

## Sheet: S4
S4. The numbers of candidate sites predicted by different methods.
S4.1. Total number of candidate sites detected by each method.
Method*	The number of candidate sites outside SNPs or repeats	The number of candidate sites outside SNPs or repeats and having the maximum editing level > 0.2
REDItools	1129418	62185
RED-ML	162312	136839
SPRINT	27461	3296
*Note: in this table, sites are NOT unique to the indicated method
S4.2. The numbers of candidate sites detected by each method only or by multiple methods.
Method	The number of sites outside SNPs	The number of sites outside SNPs and filtered by mappability 100mer score	The number of sites outside SNPs or Alus and filtered by mappability 100mer score	The number of sites outside SNPs or repeats and filtered by mappability 100mer score	The number of sites outside SNPs or repeats and filtered by mappability 100mer and 24mer scores	The number of annotated sites that passed the filtering			The number of unannotated sites that passed the filtering
						Total	Maximum editing level > 0.2	Maximum editing level > 0.2 & shared by at least 2 samples	Total	Maximum editing level > 0.2	Maximum editing level > 0.2 & shared by at least 2 samples
3 methods	181800	155188	144741	1603	1140	941	880	869	199	161	156
REDItools&SPRINT	66327	58841	53515	1848	1428	256	89	78	1172	47	33
REDItools&RED-ML	28638	18005	1922	11406	10638	862	756	660	9776	5300	879
RED-ML&SPRINT	437221	355815	340574	1345	939	665	639	608	274	239	194
REDItools-specific	1355297	1217554	17950	1114561	1056133	4265	196	36	1051868	54756	6790
RED-ML-specific	380948	318601	75579	147958	139884	2855	2781	735	137029	126083	598
SPRINT-specific	2258662	2229910	2129917	22665	15623	1877	485	210	13746	756	74
Sum	4708893	4353914	2764198	1301386	1225785	11721	5826	3196	1214064	187342	8724

## Sheet: S5
S5. The number of candidate sites predicted in only one or at least two samples with the maximum editing level >0.2.
Method	Annotated sites			Unannotated sites
	Sites detected in only 1 sample	Sites detected in at least 2 samples	Percentage of sites detected in at least 2 samples	Sites detected in only 1 sample	Sites detected in at least2 samples	Percentage of sites detected in at least 2 samples
3 methods	11	869	0.9875	5	156	0.968944
REDItools&SPRINT	11	78	0.876404	14	33	0.702128
REDItools&RED-ML	96	660	0.873016	4421	879	0.165849
RED-ML&SPRINT	31	608	0.951487	45	194	0.811715
REDItools-specific	160	36	0.183673	47966	6790	0.124005
RED-ML-specific	2046	735	0.264293	125485	598	0.00474291
SPRINT-specific	275	210	0.43299	682	74	0.0978836
Sum	2630	3196	0.548575	178618	8724	0.0465672

## Sheet: S6
S6. The validation ratios of candidate sites detected in only 1 or at least 2 samples.
Sample-level	Type	The number of Sanger positive sites	The number of Sanger negative sites	The number of tested sites	Validation ratio	Total number of detected candidate sites	Weighted validation ratio
Sites detected in only 1 sample	Annotated sites	8	26	34	0.235294	181248	0.0129821
Sites detected in only 1 sample	Unannotated sites	1	102	103	0.00970874	181248
Sites detected in ≥ 2 samples	Annotated sites	69	41	110	0.627273	11920	0.345198
Sites detected in ≥ 2 samples	Unannotated sites	52	163	215	0.24186	11920

## Sheet: S7
S7. The list of sites that were positive in the Sanger validation.
*Note: the coordinates are based on the human genome (GRCh38/hg38) and the UCSC BED files system: 0-based, half-open.
Sample ID	Chromosome	Start	End*	Strand	Annotated or not	Editing level	Targeted	Method	Sample type	Genomic feature
S4	chr2	193576625	193576626	+	Unannotated	0.5	Yes	REDItools&RED-ML	Detected in ≥ 2 samples	VlincRNA
S5	chr2	62305595	62305596	+	Unannotated	0.833333	Yes	RED-ML&SPRINT	Detected in ≥ 2 samples	VlincRNA
S5	chr1	35954820	35954821	+	Unannotated	0.625	Yes	RED-ML-specific	Detected in ≥ 2 samples	Intron
S7	chr16	13948679	13948680	+	Annotated	0.444444	Yes	RED-ML&SPRINT	Detected in ≥ 2 samples	3' UTR
S12	chr5	28877600	28877601	+	Unannotated	0.714286	Yes	RED-ML&SPRINT	Detected in ≥ 2 samples	LncRNA intron
S13	chr5	28877636	28877637	+	Unannotated	0.226154	Yes	REDItools&SPRINT	Detected in 1 sample	LncRNA intron
S17	chr14	20366276	20366277	-	Annotated	0.75	Yes	RED-ML&SPRINT	Detected in ≥ 2 samples	3' UTR
S22	chr18	55901484	55901485	+	Unannotated	0.666667	Yes	REDItools&RED-ML	Detected in ≥ 2 samples	VlincRNA
S26	chr8	90328849	90328850	+	Unannotated	0.75	Yes	3 methods	Detected in ≥ 2 samples	VlincRNA
S26	chr3	99839486	99839487	+	Annotated	0.4	Yes	RED-ML&SPRINT	Detected in ≥ 2 samples	Intron
S26	chr5	10694867	10694868	-	Annotated	0.75	Yes	RED-ML-specific	Detected in ≥ 2 samples	Intron
S29	chr21	22079895	22079896	-	Annotated	0.75	Yes	RED-ML-specific	Detected in ≥ 2 samples	LncRNA intron
S32	chr19	57704892	57704893	+	Annotated	0.571429	Yes	RED-ML-specific	Detected in ≥ 2 samples	Intron
S33	chr8	106002357	106002358	-	Unannotated	0.875	Yes	REDItools&RED-ML	Detected in ≥ 2 samples	VlincRNA
S33	chr17	20938101	20938102	+	Annotated	0.8	Yes	RED-ML-specific	Detected in ≥ 2 samples	LncRNA exon
S33	chr3	121413807	121413808	-	Annotated	0.8	Yes	RED-ML-specific	Detected in ≥ 2 samples	LncRNA intron
S35	chr2	76155783	76155784	+	Annotated	0.75	Yes	RED-ML-specific	Detected in ≥ 2 samples	LncRNA intron
S36	chr4	78936378	78936379	-	Annotated	0.75	Yes	REDItools&RED-ML	Detected in ≥ 2 samples	Unannotated transcript
S36	chr9	112159442	112159443	-	Annotated	0.75	Yes	RED-ML-specific	Detected in ≥ 2 samples	Intron
S36	chr6	168420452	168420453	+	Unannotated	0.75	Yes	RED-ML&SPRINT	Detected in ≥ 2 samples	Unannotated transcript
S37	chr18	55902094	55902095	+	Annotated	0.75	Yes	RED-ML-specific	Detected in ≥ 2 samples	VlincRNA
S37	chr19	40309645	40309646	-	Unannotated	0.266667	Yes	3 methods	Detected in ≥ 2 samples	Unannotated transcript
S39	chr17	66543179	66543180	+	Annotated	0.875	Yes	RED-ML&SPRINT	Detected in ≥ 2 samples	Intron
S42	chr1	147383586	147383587	-	Annotated	0.339286	Yes	3 methods	Detected in ≥ 2 samples	LncRNA exon
S42	chr1	147383589	147383590	-	Annotated	0.464286	Yes	3 methods	Detected in ≥ 2 samples	LncRNA exon
S42	chr1	147383597	147383598	-	Annotated	0.333333	Yes	3 methods	Detected in ≥ 2 samples	LncRNA exon
S44	chr17	17213539	17213540	-	Annotated	0.23	Yes	3 methods	Detected in ≥ 2 samples	3' UTR
S44	chr5	180795838	180795839	-	Annotated	0.224375	Yes	REDItools&RED-ML	Detected in ≥ 2 samples	3' UTR
S45	chr13	26302140	26302141	+	Annotated	0.833333	Yes	RED-ML&SPRINT	Detected in ≥ 2 samples	Intron
S46	chr20	34532888	34532889	+	Annotated	0.875	Yes	RED-ML-specific	Detected in ≥ 2 samples	Intron
S47	chr3	163516146	163516147	+	Unannotated	0.275	Yes	REDItools&SPRINT	Detected in ≥ 2 samples	VlincRNA
S51	chr7	130945232	130945233	-	Annotated	0.666667	Yes	REDItools&RED-ML	Detected in ≥ 2 samples	LncRNA exon
S65	chr14	20366266	20366267	-	Annotated	0.5	Yes	RED-ML&SPRINT	Detected in ≥ 2 samples	3' UTR
S65	chr1	115654466	115654467	+	Annotated	0.5	Yes	RED-ML-specific	Detected in 1 sample	Intron
S66	chr22	41599255	41599256	-	Annotated	0.241364	Yes	REDItools&RED-ML	Detected in ≥ 2 samples	3' UTR
S68	chr3	18250850	18250851	+	Unannotated	0.833333	Yes	RED-ML-specific	Detected in ≥ 2 samples	Unannotated transcript
S68	chr2	128193917	128193918	+	Unannotated	0.215238	Yes	3 methods	Detected in ≥ 2 samples	3' UTR
S68	chr6	27955960	27955961	+	Unannotated	0.225833	Yes	3 methods	Detected in ≥ 2 samples	Unannotated transcript
S68	chr20	41104022	41104023	+	Annotated	0.666667	Yes	SPRINT-specific	Detected in 1 sample	Intron
S69	chr3	122457795	122457796	-	Annotated	0.222222	Yes	3 methods	Detected in ≥ 2 samples	Intron
S69	chr21	33551012	33551013	+	Annotated	0.272565	Yes	REDItools&RED-ML	Detected in ≥ 2 samples	CDS
S69	chr1	99740341	99740342	-	Unannotated	0.243637	Yes	3 methods	Detected in ≥ 2 samples	Intron
S69	chrX	123727776	123727777	-	Unannotated	0.5	Yes	3 methods	Detected in ≥ 2 samples	Intron
S69	chr17	66353763	66353764	+	Unannotated	0.6	Yes	RED-ML&SPRINT	Detected in ≥ 2 samples	Intron
S69	chr1	161804958	161804959	+	Unannotated	0.5	Yes	RED-ML&SPRINT	Detected in ≥ 2 samples	Intron
S69	chr2	46710719	46710720	+	Unannotated	0.5	Yes	RED-ML&SPRINT	Detected in ≥ 2 samples	Intron
S72	chr11	126349314	126349315	+	Unannotated	0.3	Yes	3 methods	Detected in ≥ 2 samples	3' UTR
S72	chr11	126349116	126349117	+	Annotated	0.25	Yes	SPRINT-specific	Detected in ≥ 2 samples	3' UTR
S73	chr9	132937110	132937111	-	Unannotated	0.488889	Yes	3 methods	Detected in ≥ 2 samples	Intron
S73	chr7	129488023	129488024	+	Annotated	0.666667	Yes	3 methods	Detected in ≥ 2 samples	3' UTR
S73	chr5	28915953	28915954	+	Unannotated	0.5	Yes	3 methods	Detected in ≥ 2 samples	LncRNA intron
S74	chr15	76339798	76339799	+	Unannotated	0.25	Yes	RED-ML-specific	Detected in ≥ 2 samples	Intron
S74	chr10	72233937	72233938	+	Annotated	0.250385	Yes	REDItools&RED-ML	Detected in ≥ 2 samples	3' UTR
S74	chr2	37100558	37100559	-	Annotated	0.361818	Yes	REDItools&RED-ML	Detected in ≥ 2 samples	3' UTR
S74	chr6	57097886	57097887	+	Unannotated	0.28	Yes	3 methods	Detected in ≥ 2 samples	Intron
S74	chr1	15972017	15972018	-	Unannotated	0.666667	Yes	REDItools&RED-ML	Detected in ≥ 2 samples	Intron
S74	chr1	206457589	206457590	+	Annotated	0.5	Yes	RED-ML-specific	Detected in 1 sample	Intron
S75	chrX	152834621	152834622	+	Unannotated	0.5	Yes	REDItools&RED-ML	Detected in ≥ 2 samples	Intron
S76	chr13	19037240	19037241	-	Unannotated	0.6	Yes	RED-ML&SPRINT	Detected in ≥ 2 samples	VlincRNA
S77	chr1	147382719	147382720	-	Annotated	0.666667	Yes	3 methods	Detected in ≥ 2 samples	LncRNA exon
S78	chr13	77023638	77023639	-	Unannotated	0.75	Yes	REDItools&RED-ML	Detected in ≥ 2 samples	Intron
S78	chr6	36975009	36975010	-	Annotated	0.333333	Yes	SPRINT-specific	Detected in ≥ 2 samples	Intron
S78	chr11	5441118	5441119	-	Unannotated	0.5	Yes	REDItools&RED-ML	Detected in ≥ 2 samples	CDS
S78	chr3	163518001	163518002	+	Unannotated	0.301364	Yes	3 methods	Detected in ≥ 2 samples	VlincRNA
S79	chr17	31991148	31991149	+	Unannotated	0.5	Yes	3 methods	Detected in ≥ 2 samples	Intron
S79	chr19	2768242	2768243	-	Unannotated	0.92875	Yes	REDItools&RED-ML	Detected in ≥ 2 samples	Intron
S79	chr1	31330106	31330107	+	Unannotated	0.8	Yes	REDItools&RED-ML	Detected in ≥ 2 samples	Intron
S80	chr10	70720859	70720860	+	Unannotated	0.571429	Yes	REDItools&RED-ML	Detected in ≥ 2 samples	Intron
S82	chr3	122457829	122457830	-	Annotated	0.272727	Yes	3 methods	Detected in ≥ 2 samples	Intron
S82	chr1	32167513	32167514	+	Unannotated	0.6	Yes	REDItools&RED-ML	Detected in ≥ 2 samples	Intron
S82	chr7	84760444	84760445	-	Unannotated	0.75	Yes	RED-ML-specific	Detected in ≥ 2 samples	VlincRNA
S82	chr1	167239136	167239137	+	Annotated	0.5	Yes	RED-ML-specific	Detected in 1 sample	Intron
S83	chr2	187307028	187307029	+	Unannotated	0.666667	Yes	REDItools&RED-ML	Detected in ≥ 2 samples	VlincRNA
S83	chr2	188297510	188297511	+	Annotated	0.333333	Yes	SPRINT-specific	Detected in ≥ 2 samples	Intron
S83	chr2	226888265	226888266	+	Annotated	0.25	Yes	SPRINT-specific	Detected in ≥ 2 samples	Intron
S83	chr10	110925212	110925213	+	Unannotated	0.8	Yes	RED-ML-specific	Detected in ≥ 2 samples	Intron
S83	chr1	99739590	99739591	-	Unannotated	0.571429	Yes	RED-ML-specific	Detected in ≥ 2 samples	Intron
S83	chr1	91516149	91516150	+	Unannotated	0.75	Yes	RED-ML-specific	Detected in ≥ 2 samples	Intron
S83	chr11	62665572	62665573	+	Unannotated	0.23	Yes	REDItools-specific	Detected in ≥ 2 samples	5' UTR
S83	chr13	45516235	45516236	+	Annotated	0.5	Yes	REDItools&RED-ML	Detected in ≥ 2 samples	CDS
S84	chr1	179073769	179073770	+	Annotated	0.279409	Yes	3 methods	Detected in ≥ 2 samples	3' UTR
S87	chr17	20938116	20938117	+	Annotated	0.8	Yes	RED-ML-specific	Detected in ≥ 2 samples	LncRNA exon
S87	chr14	76410437	76410438	+	Annotated	0.75	Yes	RED-ML-specific	Detected in ≥ 2 samples	Intron
S87	chr15	27162899	27162900	+	Annotated	0.9	Yes	RED-ML-specific	Detected in ≥ 2 samples	Intron
S87	chr18	36870938	36870939	+	Annotated	0.777778	Yes	RED-ML-specific	Detected in ≥ 2 samples	Intron
S88	chr15	75353745	75353746	+	Annotated	0.666667	Yes	REDItools&RED-ML	Detected in ≥ 2 samples	CDS
S88	chr2	76193430	76193431	+	Annotated	0.36	Yes	REDItools-specific	Detected in 1 sample	LncRNA intron
S92	chr6	147247724	147247725	+	Annotated	0.451515	Yes	3 methods	Detected in ≥ 2 samples	Intron
S92	chr18	1669128	1669129	+	Unannotated	0.511002	Yes	3 methods	Detected in ≥ 2 samples	VlincRNA
S93	chr19	57700202	57700203	+	Annotated	0.5	Yes	RED-ML-specific	Detected in ≥ 2 samples	Intron
S94	chr6	147247093	147247094	+	Annotated	0.5	Yes	3 methods	Detected in ≥ 2 samples	Intron
S94	chr2	37100890	37100891	-	Annotated	0.32467	Yes	3 methods	Detected in ≥ 2 samples	Unannotated transcript
S94	chr6	147247094	147247095	+	Annotated	0.5	Yes	3 methods	Detected in ≥ 2 samples	Intron
S94	chr9	33043865	33043866	-	Annotated	0.424524	Yes	3 methods	Detected in ≥ 2 samples	3' UTR
S94	chr9	33043913	33043914	-	Annotated	0.356	Yes	3 methods	Detected in ≥ 2 samples	3' UTR
S94	chr9	33043916	33043917	-	Annotated	0.481002	Yes	3 methods	Detected in ≥ 2 samples	3' UTR
S95	chr7	84760220	84760221	-	Unannotated	0.356695	Yes	3 methods	Detected in ≥ 2 samples	VlincRNA
S96	chr6	147247775	147247776	+	Annotated	0.908718	Yes	3 methods	Detected in ≥ 2 samples	Intron
S97	chr15	75353744	75353745	+	Annotated	0.605715	Yes	REDItools&RED-ML	Detected in ≥ 2 samples	CDS
S97	chr1	227612243	227612244	+	Annotated	0.75	Yes	RED-ML-specific	Detected in 1 sample	Intron
S98	chr6	147247155	147247156	+	Annotated	0.430351	Yes	3 methods	Detected in ≥ 2 samples	Intron
S99	chr19	57700817	57700818	+	Annotated	0.833333	Yes	RED-ML-specific	Detected in ≥ 2 samples	Intron
S99	chr1	147297515	147297516	+	Annotated	0.75	Yes	RED-ML-specific	Detected in 1 sample	Unannotated transcript
S100	chr1	205733687	205733688	-	Annotated	0.761111	Yes	3 methods	Detected in ≥ 2 samples	Intron
S100	chr12	91704435	91704436	+	Unannotated	0.557143_x000D_	Yes	3 methods	Detected in ≥ 2 samples	Unannotated transcript
S100	chr17	55168008	55168009	+	Annotated	0.5	Yes	RED-ML-specific	Detected in ≥ 2 samples	3' UTR
S101	chr5	115206615	115206616	-	Annotated	0.792424	Yes	3 methods	Detected in ≥ 2 samples	3' UTR
S102	chr6	147247763	147247764	+	Annotated	0.25	Yes	REDItools&SPRINT	Detected in ≥ 2 samples	Intron
S102	chr11	126349061	126349062	+	Annotated	0.26	Yes	REDItools&SPRINT	Detected in ≥ 2 samples	3' UTR
S102	chr6	147247683	147247684	+	Annotated	0.5	Yes	REDItools&SPRINT	Detected in ≥ 2 samples	Intron
S102	chr19	57685340	57685341	+	Annotated	0.250385	Yes	REDItools&RED-ML	Detected in ≥ 2 samples	CDS
S102	chr11	5440801	5440802	-	Unannotated	0.22	Yes	REDItools&RED-ML	Detected in ≥ 2 samples	CDS
S103	chr1	77679590	77679591	-	Unannotated	0.8	Yes	3 methods	Detected in ≥ 2 samples	Intron
S103	chr1	19250918	19250919	-	Annotated	0.4	Yes	REDItools&SPRINT	Detected in ≥ 2 samples	Intron
S103	chr14	20366961	20366962	-	Annotated	0.666667	Yes	SPRINT-specific	Detected in ≥ 2 samples	3' UTR
S104	chr11	6964906	6964907	+	Unannotated	0.5	Yes	3 methods	Detected in ≥ 2 samples	Unannotated transcript
S104	chr11	130872006	130872007	-	Annotated	0.29	Yes	REDItools&SPRINT	Detected in ≥ 2 samples	3' UTR
S104	chr10	4977162	4977163	+	Unannotated	0.571429	Yes	RED-ML-specific	Detected in ≥ 2 samples	Unannotated transcript
S104	chr1	32367937	32367938	-	Annotated	0.471191	Yes	3 methods	Detected in ≥ 2 samples	3' UTR
S108	chr11	5440659	5440660	-	Unannotated	0.29	Yes	REDItools&RED-ML	Detected in ≥ 2 samples	CDS
S110	chr16	31090862	31090863	-	Annotated	0.5	Yes	REDItools&RED-ML	Detected in ≥ 2 samples	3' UTR
S120	chrX	131747315	131747316	-	Unannotated	0.4	Yes	RED-ML&SPRINT	Detected in ≥ 2 samples	LncRNA intron
S126	chr6	168420442	168420443	+	Unannotated	0.5	Yes	RED-ML&SPRINT	Detected in ≥ 2 samples	Unannotated transcript
S130	chr1	11297818	11297819	+	Unannotated	0.6	Yes	REDItools&RED-ML	Detected in ≥ 2 samples	Unannotated transcript
S130	chr1	114560333	114560334	-	Annotated	0.75	Yes	RED-ML-specific	Detected in 1 sample	Unannotated transcript
S104	chr1	32367939	32367940	-	Annotated	0.78394	Yes	3 methods	Detected in ≥ 2 samples	3' UTR
S104	chr1	117103375	117103376	+	Annotated	0.672941	Yes	3 methods	Detected in ≥ 2 samples	3' UTR
S104	chr22	23164768	23164769	-	Unannotated	0.75	Yes	RED-ML-specific	Detected in ≥ 2 samples	Unannotated transcript
S104	chr1	32367938	32367939	-	Annotated	0.358323	Yes	3 methods	Detected in ≥ 2 samples	3' UTR
S93	chr19	57700203	57700204	+	Annotated	0.75	Yes	RED-ML-specific	Detected in ≥ 2 samples	Intron
S77	chr1	63483288	63483289	-	Annotated	1	Yes	HPC-REDItools-specific	Detected in ≥ 2 samples	Intron
S105	chr1	246310477	246310478	-	Annotated	0.5	Yes	HPC-REDItools-specific	Detected in ≥ 2 samples	Intron
S12	chr4	47871517	47871518	-	Annotated	1	Yes	HPC-REDItools-specific	Detected in ≥ 2 samples	Intron
S101	chr4	48132515	48132516	-	Annotated	1	Yes	HPC-REDItools-specific	Detected in ≥ 2 samples	Intron
S79	chr5	5419861	5419862	-	Annotated	1	Yes	HPC-REDItools-specific	Detected in ≥ 2 samples	Intron
S42	chr5	54195947	54195948	-	Annotated	1	Yes	HPC-REDItools-specific	Detected in ≥ 2 samples	Intron
S102	chr7	26697991	26697992	-	Annotated	1	Yes	HPC-REDItools-specific	Detected in ≥ 2 samples	Intron
S42	chr8	130109087	130109088	-	Annotated	1	Yes	HPC-REDItools-specific	Detected in ≥ 2 samples	Intron
S72	chr12	101741366	101741367	+	Annotated	1	Yes	HPC-REDItools-specific	Detected in ≥ 2 samples	Unannotated transcript
S102	chr13	27652243	27652244	+	Annotated	1	Yes	HPC-REDItools-specific	Detected in ≥ 2 samples	Intron
S79	chr17	51208456	51208457	-	Annotated	0.67	Yes	HPC-REDItools-specific	Detected in ≥ 2 samples	Intron
S7	chr3	170383348	170383349	+	Unannotated	1	Yes	HPC-REDItools-specific	Detected in ≥ 2 samples	Intron
S104	chr4	103319221	103319222	+	Unannotated	1	Yes	HPC-REDItools-specific	Detected in ≥ 2 samples	Intron
Chromosome	Start	End*	Strand	Type	Editing Level	Targeted	Methods	Sample type	Genomic feature
chr1	77679585	77679586	-	/	/	No	Sanger only	/	Intron
chr2	128193915	128193916	+	/	/	No	Sanger only	/	3' UTR
chr2	128193916	128193917	+	/	/	No	Sanger only	/	3' UTR
chr5	28915952	28915953	+	/	/	No	Sanger only	/	lncRNA Intron
chr8	90328846	90328847	+	/	/	No	Sanger only	/	VlincRNA
chr17	31991147	31991148	+	/	/	No	Sanger only	/	Intron
chr19	40309644	40309645	-	/	/	No	Sanger only	/	Unannotated transcript
chrX	123727771	123727772	-	/	/	No	Sanger only	/	Intron
chrX	123727772	123727773	-	/	/	No	Sanger only	/	Intron
chrX	123727773	123727774	-	/	/	No	Sanger only	/	Intron
chr1	15972018	15972019	-	/	/	No	Sanger only	/	Intron
chr1	15972019	15972020	-	/	/	No	Sanger only	/	Intron
chr1	15972020	15972021	-	/	/	No	Sanger only	/	Intron
chr3	121413812	121413813	-	/	/	No	Sanger only	/	lncRNA Intron
chr15	27162895	27162896	+	/	/	No	Sanger only	/	Intron
chr15	27162904	27162905	+	/	/	No	Sanger only	/	Intron
chr17	55168011	55168012	+	/	/	No	Sanger only	/	3' UTR
chr18	55902093	55902094	+	/	/	No	Sanger only	/	VlincRNA
chr18	55902098	55902099	+	/	/	No	Sanger only	/	VlincRNA
chr19	57700208	57700209	+	/	/	No	Sanger only	/	Intron
chr21	22079892	22079893	-	/	/	No	Sanger only	/	lncRNA Intron
chr21	22079898	22079899	-	/	/	No	Sanger only	/	lncRNA Intron
chr21	22079902	22079903	-	/	/	No	Sanger only	/	lncRNA Intron
chr1	99739595	99739596	-	/	/	No	Sanger only	/	Intron
chr3	18250849	18250850	+	/	/	No	Sanger only	/	Antisense of Intron
chr14	20366267	20366268	-	/	/	No	Sanger only	/	3' UTR
chr1	161804949	161804950	+	/	/	No	Sanger only	/	Intron
chr1	161804950	161804951	+	/	/	No	Sanger only	/	Intron
chr1	161804951	161804952	+	/	/	No	Sanger only	/	Intron
chr1	161804952	161804953	+	/	/	No	Sanger only	/	Intron
chr1	161804953	161804954	+	/	/	No	Sanger only	/	Intron
chr1	161804954	161804955	+	/	/	No	Sanger only	/	Intron
chr5	28877603	28877604	+	/	/	No	Sanger only	/	lncRNA Intron
chr2	226888262	226888263	+	/	/	No	Sanger only	/	Intron
chr2	226888264	226888265	+	/	/	No	Sanger only	/	Intron
chr6	3697505	3697506	-	/	/	No	Sanger only	/	lncRNA Intron
chr6	3697506	3697507	-	/	/	No	Sanger only	/	lncRNA Intron
chr6	3697507	3697508	-	/	/	No	Sanger only	/	lncRNA Intron
chr6	36975010	36975011	-	/	/	No	Sanger only	/	Intron
chr20	41104017	41104018	+	/	/	No	Sanger only	/	Intron
chr20	41104018	41104019	+	/	/	No	Sanger only	/	Intron
chr2	62305604	62305605	+	/	/	No	Sanger only	/	VlincRNA
chr5	28877599	28877600	+	/	/	No	Sanger only	/	lncRNA Intron
chr1	180198027	180198028	+	/	/	No	Sanger only	/	3' UTR
chr1	180198028	180198029	+	/	/	No	Sanger only	/	3' UTR
chr1	180198036	180198037	+	/	/	No	Sanger only	/	3' UTR
chr14	20366275	20366276	-	/	/	No	Sanger only	/	3' UTR
chr14	20366278	20366279	-	/	/	No	Sanger only	/	3' UTR
chr11	5440802	5440803	-	/	/	No	Sanger only	/	CDS
chr1	147297509	147297510	+	/	/	No	Sanger only	/	Unannotated transcript
chr1	147297510	147297511	+	/	/	No	Sanger only	/	Unannotated transcript
chr1	147297513	147297514	+	/	/	No	Sanger only	/	Unannotated transcript
chr1	147297523	147297524	+	/	/	No	Sanger only	/	Unannotated transcript
chr1	167239137	167239138	+	/	/	No	Sanger only	/	Intron
chr1	167239138	167239139	+	/	/	No	Sanger only	/	Intron
chr1	206457587	206457588	+	/	/	No	Sanger only	/	Intron
chr1	206457588	206457589	+	/	/	No	Sanger only	/	Intron
chr1	206457590	206457591	+	/	/	No	Sanger only	/	Intron

## Sheet: S8
S8. The list of sites that were negative in the Sanger validation.
*Note: the coordinates are based on the human genome (GRCh38/hg38) and the UCSC BED files system: 0-based, half-open.
Sample ID	Chromosome	Start	End*	Strand	Annotated or not	Editing level	Targeted	Method	Sample type	Genomic feature
S1	chr1	228177852	228177853	+	Annotated	0.295595	Yes	3 methods	Detected in ≥ 2 samples	3' UTR
S1	chr13	82825276	82825277	+	Unannotated	0.5	Yes	RED-ML-specific	Detected in 1 sample	Unannotated transcript
S1	chr14	89943946	89943947	-	Unannotated	0.5	Yes	RED-ML-specific	Detected in 1 sample	Intron
S1	chr16	89282360	89282361	-	Unannotated	0.358334	Yes	REDItools&RED-ML	Detected in ≥ 2 samples	CDS
S1	chr2	32471946	32471947	-	Unannotated	0.6	Yes	REDItools&RED-ML	Detected in ≥ 2 samples	Intron antisense
S1	chr5	76627481	76627482	+	Unannotated	1	Yes	REDItools&RED-ML	Detected in ≥ 2 samples	CDS
S1	chr6	57126882	57126883	-	Unannotated	0.5	Yes	REDItools&RED-ML	Detected in ≥ 2 samples	LncRNA intron
S1	chr9	79652739	79652740	-	Unannotated	0.5	Yes	REDItools&RED-ML	Detected in 1 sample	Exon antisense
S10	chr12	121002176	121002177	+	Unannotated	0.5	Yes	RED-ML-specific	Detected in ≥ 2 samples	3' UTR
S10	chr4	122234991	122234992	+	Unannotated	0.213449	Yes	REDItools&RED-ML	Detected in ≥ 2 samples	CDS
S100	chr1	11024948	11024949	+	Unannotated	0.8	Yes	RED-ML-specific	Detected in ≥ 2 samples	3' UTR
S100	chr12	132077724	132077725	+	Unannotated	0.5	Yes	RED-ML-specific	Detected in 1 sample	3' UTR
S101	chr1	151364309	151364310	+	Unannotated	0.727273	Yes	RED-ML-specific	Detected in ≥ 2 samples	Exon antisense
S101	chr6	53100518	53100519	+	Annotated	0.288846	Yes	REDItools&RED-ML	Detected in 1 sample	3' UTR
S102	chr1	45343959	45343960	+	Unannotated	0.3	Yes	REDItools-specific	Detected in ≥ 2 samples	3' UTR
S102	chr15	34978401	34978402	+	Unannotated	0.233333	Yes	RED-ML-specific	Detected in ≥ 2 samples	Exon antisense
S103	chr10	21540808	21540809	+	Unannotated	0.333333	Yes	SPRINT-specific	Detected in ≥ 2 samples	Intron
S104	chr10	125045432	125045433	+	Unannotated	0.666667	Yes	3 methods	Detected in ≥ 2 samples	Intron antisense
S104	chr11	83257307	83257308	-	Annotated	0.391667	Yes	3 methods	Detected in 1 sample	Intron antisense
S104	chr19	57686942	57686943	+	Unannotated	0.5	Yes	REDItools&RED-ML	Detected in ≥ 2 samples	CDS
S104	chr21	31668917	31668918	+	Unannotated	0.24	Yes	REDItools-specific	Detected in ≥ 2 samples	3' UTR
S104	chr5	1268603	1268604	-	Unannotated	0.4	Yes	REDItools&RED-ML	Detected in 1 sample	CDS
S105	chr14	105498817	105498818	+	Unannotated	0.280435	Yes	REDItools&RED-ML	Detected in ≥ 2 samples	CDS
S105	chr17	78225614	78225615	+	Unannotated	0.5	Yes	RED-ML-specific	Detected in 1 sample	3' UTR
S106	chr2	218436556	218436557	+	Unannotated	0.55	Yes	REDItools-specific	Detected in 1 sample	CDS
S106	chr2	231123649	231123650	-	Annotated	0.5	Yes	RED-ML-specific	Detected in 1 sample	CDS
S106	chr6	149821433	149821434	-	Unannotated	0.21875	Yes	REDItools&SPRINT	Detected in ≥ 2 samples	Intron
S107	chr11	5453988	5453989	-	Unannotated	0.23	Yes	REDItools&SPRINT	Detected in ≥ 2 samples	Intron
S108	chr1	148953548	148953549	+	Unannotated	0.8	Yes	REDItools&RED-ML	Detected in ≥ 2 samples	CDS
S109	chr5	173001377	173001378	+	Annotated	0.42	Yes	3 methods	Detected in ≥ 2 samples	Intron
S11	chr19	55661833	55661834	+	Unannotated	1	Yes	REDItools&RED-ML	Detected in ≥ 2 samples	5' UTR
S110	chr3	183389736	183389737	-	Unannotated	0.45	Yes	REDItools-specific	Detected in 1 sample	CDS
S112	chr1	148953401	148953402	+	Unannotated	0.857143	Yes	REDItools&RED-ML	Detected in ≥ 2 samples	CDS
S112	chr1	243503371	243503372	-	Unannotated	0.5	Yes	RED-ML-specific	Detected in 1 sample	3' UTR
S113	chr17	39728160	39728161	+	Unannotated	0.5	Yes	RED-ML-specific	Detected in 1 sample	3' UTR
S113	chr3	101769815	101769816	-	Unannotated	0.5	Yes	RED-ML-specific	Detected in ≥ 2 samples	Exon antisense
S113	chrX	55757249	55757250	+	Unannotated	0.36	Yes	REDItools&RED-ML	Detected in ≥ 2 samples	CDS
S114	chr16	70120576	70120577	+	Unannotated	0.517336	Yes	REDItools&RED-ML	Detected in ≥ 2 samples	CDS
S116	chr13	42313047	42313048	+	Annotated	0.55	Yes	REDItools&RED-ML	Detected in ≥ 2 samples	CDS
S116	chr7	30055321	30055322	+	Unannotated	0.568809	Yes	REDItools&RED-ML	Detected in ≥ 2 samples	CDS
S117	chr1	11195356	11195357	-	Unannotated	0.5	Yes	RED-ML-specific	Detected in 1 sample	Intron
S120	chr17	76685111	76685112	-	Unannotated	0.352414	Yes	REDItools&RED-ML	Detected in ≥ 2 samples	CDS
S120	chr4	2833828	2833829	+	Annotated	0.21	Yes	REDItools&RED-ML	Detected in ≥ 2 samples	CDS
S121	chr1	86907280	86907281	+	Unannotated	0.5	Yes	RED-ML-specific	Detected in ≥ 2 samples	Intron antisense
S121	chr1	148993640	148993641	+	Unannotated	0.227941	Yes	REDItools&RED-ML	Detected in ≥ 2 samples	3' UTR
S121	chr1	184692797	184692798	+	Unannotated	0.4	Yes	REDItools&RED-ML	Detected in ≥ 2 samples	Exon antisense
S121	chr16	57471723	57471724	+	Unannotated	0.22	Yes	REDItools-specific	Detected in ≥ 2 samples	3' UTR
S121	chr3	18063780	18063781	+	Unannotated	0.5	Yes	RED-ML&SPRINT	Detected in ≥ 2 samples	Intron antisense
S124	chr1	117103405	117103406	+	Annotated	0.571429	Yes	3 methods	Detected in ≥ 2 samples	3' UTR
S124	chr1	220203916	220203917	-	Unannotated	0.272727	Yes	3 methods	Detected in 1 sample	Intron
S124	chr2	46576245	46576246	+	Unannotated	0.3	Yes	REDItools&RED-ML	Detected in ≥ 2 samples	CDS
S124	chr2	46576600	46576601	+	Unannotated	0.454545	Yes	REDItools&RED-ML	Detected in ≥ 2 samples	CDS
S125	chr7	23338925	23338926	-	Unannotated	0.5	Yes	RED-ML-specific	Detected in ≥ 2 samples	Intron
S126	chr5	180795797	180795798	-	Annotated	0.25	Yes	REDItools&RED-ML	Detected in ≥ 2 samples	3' UTR
S126	chr7	30047885	30047886	+	Unannotated	0.327174	Yes	REDItools&RED-ML	Detected in ≥ 2 samples	CDS
S127	chr1	10543526	10543527	+	Unannotated	0.333333	Yes	SPRINT-specific	Detected in 1 sample	Intron
S128	chr1	26170865	26170866	+	Unannotated	0.29	Yes	REDItools-specific	Detected in ≥ 2 samples	3' UTR
S128	chr11	5441225	5441226	-	Annotated	0.5	Yes	REDItools&RED-ML	Detected in ≥ 2 samples	CDS
S128	chr19	57790389	57790390	+	Annotated	0.3	Yes	REDItools&RED-ML	Detected in ≥ 2 samples	CDS
S128	chr3	183754257	183754258	+	Unannotated	0.5	Yes	REDItools&RED-ML	Detected in ≥ 2 samples	CDS
S128	chr5	34925668	34925669	+	Unannotated	0.27	Yes	REDItools-specific	Detected in ≥ 2 samples	3' UTR
S128	chr6	75241167	75241168	-	Unannotated	0.387222	Yes	REDItools&RED-ML	Detected in ≥ 2 samples	CDS
S129	chr14	20457758	20457759	+	Unannotated	0.33	Yes	REDItools-specific	Detected in ≥ 2 samples	3' UTR
S129	chr17	28861426	28861427	-	Unannotated	0.5	Yes	RED-ML-specific	Detected in ≥ 2 samples	LncRNA exon
S129	chrX	131747372	131747373	-	Unannotated	0.25	Yes	SPRINT-specific	Detected in 1 sample	LncRNA intron
S13	chr1	32231599	32231600	+	Unannotated	0.22	Yes	REDItools-specific	Detected in ≥ 2 samples	3' UTR
S13	chr17	3923879	3923880	+	Unannotated	0.428571	Yes	RED-ML-specific	Detected in ≥ 2 samples	Exon antisense
S13	chr19	39981437	39981438	-	Annotated	0.21	Yes	REDItools-specific	Detected in ≥ 2 samples	Exon antisense
S13	chr22	21644292	21644293	-	Unannotated	0.33	Yes	REDItools-specific	Detected in ≥ 2 samples	Exon antisense
S13	chr5	28878012	28878013	+	Unannotated	0.280115_x000D_	Yes	3 methods	Detected in ≥ 2 samples	LncRNA intron
S13	chr5	77431882	77431883	-	Unannotated	0.8	Yes	RED-ML-specific	Detected in ≥ 2 samples	3' UTR
S130	chr1	22115939	22115940	+	Annotated	0.5	Yes	RED-ML-specific	Detected in 1 sample	Unannotated transcript
S130	chr1	44850771	44850772	+	Unannotated	0.5	Yes	RED-ML-specific	Detected in ≥ 2 samples	Exon antisense
S130	chr11	116874040	116874041	-	Unannotated	0.6	Yes	REDItools-specific	Detected in 1 sample	CDS
S130	chr12	56471568	56471569	-	Unannotated	0.5	Yes	REDItools-specific	Detected in 1 sample	CDS
S130	chr16	23584939	23584940	-	Annotated	0.36	Yes	REDItools-specific	Detected in 1 sample	Intron
S130	chr17	32175970	32175971	+	Unannotated	0.212647	Yes	REDItools&RED-ML	Detected in ≥ 2 samples	CDS
S130	chr17	32351628	32351629	+	Unannotated	0.4	Yes	REDItools&RED-ML	Detected in ≥ 2 samples	CDS
S130	chr19	18301040	18301041	-	Unannotated	0.5	Yes	REDItools-specific	Detected in 1 sample	Unannotated transcript
S130	chr3	184305694	184305695	+	Unannotated	0.54	Yes	REDItools-specific	Detected in 1 sample	Intron
S14	chr11	46069598	46069599	-	Unannotated	0.5	Yes	RED-ML-specific	Detected in 1 sample	Intron
S14	chr15	34230148	34230149	-	Annotated	0.31	Yes	REDItools-specific	Detected in ≥ 2 samples	3' UTR
S14	chr2	32156632	32156633	+	Unannotated	0.5	Yes	REDItools-specific	Detected in 1 sample	3' UTR
S14	chr6	29609015	29609016	-	Unannotated	0.452273	Yes	REDItools&RED-ML	Detected in 1 sample	Intron
S14	chr6	56992549	56992550	-	Unannotated	0.460769	Yes	REDItools&RED-ML	Detected in 1 sample	Exon antisense
S15	chr19	58394803	58394804	+	Unannotated	0.3	Yes	REDItools&RED-ML	Detected in ≥ 2 samples	3' UTR
S17	chrX	131746654	131746655	-	Annotated	0.875	Yes	RED-ML&SPRINT	Detected in ≥ 2 samples	LncRNA intron
S18	chr2	54972908	54972909	+	Unannotated	0.585	Yes	REDItools&RED-ML	Detected in ≥ 2 samples	Exon antisense
S21	chr1	235766460	235766461	-	Unannotated	0.5	Yes	RED-ML-specific	Detected in 1 sample	Intron
S21	chr13	39014396	39014397	+	Unannotated	0.429285	Yes	REDItools&RED-ML	Detected in 1 sample	Exon antisense
S21	chr14	94051185	94051186	+	Unannotated	0.692308	Yes	RED-ML-specific	Detected in ≥ 2 samples	Exon antisense
S21	chr15	43871531	43871532	-	Unannotated	0.363636	Yes	RED-ML-specific	Detected in ≥ 2 samples	3' UTR
S21	chr16	29919495	29919496	-	Annotated	0.3	Yes	REDItools-specific	Detected in 1 sample	Intron
S21	chr5	104151926	104151927	-	Unannotated	0.3	Yes	REDItools-specific	Detected in 1 sample	Unannotated transcript
S21	chr5	157843443	157843444	-	Annotated	0.361818	Yes	REDItools&RED-ML	Detected in 1 sample	Intron
S21	chr6	42577427	42577428	+	Unannotated	0.545455	Yes	SPRINT-specific	Detected in 1 sample	Intron
S21	chr8	2739748	2739749	-	Unannotated	0.402307	Yes	REDItools&RED-ML	Detected in 1 sample	Unannotated transcript
S22	chr19	8489112	8489113	+	Unannotated	0.5	Yes	REDItools&RED-ML	Detected in ≥ 2 samples	5' UTR
S22	chrX	131734066	131734067	-	Unannotated	0.333333	Yes	SPRINT-specific	Detected in 1 sample	LncRNA intron
S23	chrX	135913060	135913061	+	Unannotated	0.56125	Yes	REDItools&RED-ML	Detected in ≥ 2 samples	3' UTR
S25	chr2	97648193	97648194	+	Unannotated	0.42	Yes	REDItools&RED-ML	Detected in ≥ 2 samples	3' UTR
S25	chr20	397547	397548	+	Unannotated	0.733333	Yes	REDItools&RED-ML	Detected in ≥ 2 samples	3' UTR
S25	chr20	45898808	45898809	–	Annotated	0.22	Yes	REDItools-specific	Detected in ≥ 2 samples	Unannotated transcript
S25	chr6	166997825	166997826	–	Annotated	0.27	Yes	REDItools-specific	Detected in ≥ 2 samples	Unannotated transcript
S25	chr7	102256677	102256678	+	Unannotated	0.266667	Yes	RED-ML-specific	Detected in 1 sample	3' UTR
S26	chr1	28238099	28238100	+	Unannotated	0.21	Yes	REDItools-specific	Detected in ≥ 2 samples	3' UTR
S26	chr12	26340167	26340168	-	Unannotated	0.5	Yes	RED-ML-specific	Detected in ≥ 2 samples	CDS
S26	chr7	23400231	23400232	-	Unannotated	0.8	Yes	RED-ML&SPRINT	Detected in ≥ 2 samples	Intron
S26	chr8	92842786	92842787	-	Unannotated	0.307692	Yes	3 methods	Detected in ≥ 2 samples	LncRNA intron
S27	chr4	54739311	54739312	+	Unannotated	0.25	Yes	RED-ML-specific	Detected in 1 sample	3' UTR
S27	chr6	25727321	25727322	+	Unannotated	0.56	Yes	REDItools-specific	Detected in ≥ 2 samples	3' UTR
S28	chr22	38484092	38484093	+	Unannotated	0.65	Yes	REDItools&RED-ML	Detected in ≥ 2 samples	Exon antisense
S3	chr11	67612534	67612535	+	Annotated	0.33	Yes	REDItools-specific	Detected in ≥ 2 samples	3' UTR
S3	chr2	86138193	86138194	+	Unannotated	0.42	Yes	REDItools-specific	Detected in ≥ 2 samples	3' UTR
S3	chr22	21929702	21929703	+	Annotated	0.444444	Yes	REDItools&RED-ML	Detected in ≥ 2 samples	Intron antisense
S3	chr7	139910868	139910869	-	Unannotated	0.5	Yes	3 methods	Detected in ≥ 2 samples	VlincRNA
S30	chr11	33157622	33157623	-	Annotated	0.27	Yes	REDItools-specific	Detected in ≥ 2 samples	Intron
S30	chr18	9113069	9113070	+	Annotated	0.3	Yes	REDItools&SPRINT	Detected in ≥ 2 samples	Intron
S30	chr9	33024860	33024861	+	Unannotated	0.875	Yes	RED-ML-specific	Detected in ≥ 2 samples	Exon antisense
S31	chr1	9582738	9582739	+	Unannotated	0.28	Yes	REDItools-specific	Detected in ≥ 2 samples	3' UTR
S32	chr1	173454561	173454562	-	Annotated	0.6	Yes	RED-ML-specific	Detected in ≥ 2 samples	LncRNA intron
S32	chr17	47223657	47223658	+	Unannotated	0.21	Yes	REDItools-specific	Detected in ≥ 2 samples	3' UTR
S32	chr19	7555329	7555330	+	Unannotated	0.4	Yes	REDItools-specific	Detected in ≥ 2 samples	CDS
S33	chr1	193179159	193179160	+	Unannotated	0.416667	Yes	RED-ML-specific	Detected in 1 sample	Intron
S33	chr19	17210851	17210852	+	Unannotated	0.857143	Yes	RED-ML-specific	Detected in ≥ 2 samples	CDS
S33	chr19	33811252	33811253	+	Unannotated	0.318846	Yes	REDItools&RED-ML	Detected in ≥ 2 samples	CDS
S33	chr6	39904012	39904013	+	Annotated	0.666667	Yes	RED-ML-specific	Detected in 1 sample	3' UTR
S34	chr10	69104802	69104803	+	Unannotated	0.33	Yes	REDItools-specific	Detected in ≥ 2 samples	3' UTR
S35	chr16	29667010	29667011	-	Unannotated	0.21	Yes	REDItools&RED-ML	Detected in ≥ 2 samples	Exon antisense
S35	chr2	43941932	43941933	–	Annotated	0.25	Yes	REDItools&SPRINT	Detected in ≥ 2 samples	Unannotated transcript
S36	chr17	75235710	75235711	+	Unannotated	0.38	Yes	REDItools-specific	Detected in ≥ 2 samples	3' UTR
S37	chr16	67681073	67681074	-	Annotated	0.205	Yes	REDItools&RED-ML	Detected in ≥ 2 samples	3' UTR
S37	chr8	96267294	96267295	-	Unannotated	0.6	Yes	REDItools-specific	Detected in 1 sample	Intron antisense
S39	chr8	90321950	90321951	+	Unannotated	0.27	Yes	REDItools&SPRINT	Detected in ≥ 2 samples	VlincRNA
S4	chr1	117106290	117106291	+	Annotated	0.5	Yes	RED-ML-specific	Detected in 1 sample	3' UTR
S41	chr1	213121850	213121851	+	Annotated	0.23	Yes	REDItools&SPRINT	Detected in ≥ 2 samples	Intron
S41	chr17	81241271	81241272	+	Unannotated	0.25	Yes	REDItools-specific	Detected in ≥ 2 samples	3' UTR
S41	chr2	127738053	127738054	-	Unannotated	0.5	Yes	REDItools&RED-ML	Detected in ≥ 2 samples	CDS
S41	chr7	130945477	130945478	-	Annotated	0.833333	Yes	REDItools&RED-ML	Detected in ≥ 2 samples	LncRNA exon
S41	chrX	149760490	149760491	+	Unannotated	0.824	Yes	RED-ML-specific	Detected in 1 sample	Unannotated transcript
S42	chr1	147383610	147383611	-	Annotated	0.416667	Yes	RED-ML&SPRINT	Detected in ≥ 2 samples	LncRNA exon
S42	chr17	64465477	64465478	+	Unannotated	0.27	Yes	REDItools&RED-ML	Detected in ≥ 2 samples	CDS
S43	chr16	1770312	1770313	-	Annotated	0.36	Yes	REDItools-specific	Detected in ≥ 2 samples	5' UTR
S43	chr20	31943296	31943297	+	Unannotated	0.857143	Yes	RED-ML-specific	Detected in 1 sample	CDS
S43	chr22	46671071	46671072	+	Annotated	0.571429	Yes	RED-ML-specific	Detected in ≥ 2 samples	CDS
S45	chr13	81326713	81326714	-	Unannotated	0.42	Yes	REDItools&SPRINT	Detected in ≥ 2 samples	VlincRNA
S45	chr2	198084103	198084104	+	Unannotated	0.4	Yes	REDItools-specific	Detected in ≥ 2 samples	CDS
S48	chr16	89529258	89529259	+	Annotated	0.333333	Yes	SPRINT-specific	Detected in ≥ 2 samples	5' UTR
S48	chr19	57685298	57685299	+	Annotated	0.5	Yes	REDItools&RED-ML	Detected in ≥ 2 samples	CDS
S48	chr19	57685299	57685300	+	Annotated	0.5	Yes	REDItools&RED-ML	Detected in ≥ 2 samples	CDS
S48	chr2	101025943	101025944	+	Annotated	0.4	Yes	RED-ML&SPRINT	Detected in ≥ 2 samples	Intron antisense
S49	chr3	45744850	45744851	-	Unannotated	1	Yes	REDItools&RED-ML	Detected in ≥ 2 samples	3' UTR
S5	chr11	108750375	108750376	+	Annotated	0.875	Yes	RED-ML&SPRINT	Detected in ≥ 2 samples	Intron
S5	chr17	78108363	78108364	+	Unannotated	0.833333	Yes	RED-ML-specific	Detected in 1 sample	3' UTR
S5	chr20	62388519	62388520	+	Unannotated	0.35	Yes	REDItools&RED-ML	Detected in ≥ 2 samples	3' UTR
S5	chr3	197267391	197267392	-	Unannotated	0.5	Yes	RED-ML&SPRINT	Detected in ≥ 2 samples	Intron
S5	chr6	167842847	167842848	-	Unannotated	0.5	Yes	REDItools&RED-ML	Detected in ≥ 2 samples	Intron antisense
S50	chr1	110342042	110342043	+	Unannotated	0.333333	Yes	REDItools&RED-ML	Detected in ≥ 2 samples	CDS
S50	chr11	94800172	94800173	+	Unannotated	0.285714	Yes	REDItools&RED-ML	Detected in ≥ 2 samples	CDS
S50	chr14	60289826	60289827	+	Unannotated	0.200238	Yes	REDItools&RED-ML	Detected in ≥ 2 samples	CDS
S51	chr16	81707082	81707083	+	Unannotated	0.5	Yes	REDItools&RED-ML	Detected in ≥ 2 samples	CDS
S51	chr17	40304574	40304575	+	Unannotated	0.6	Yes	RED-ML&SPRINT	Detected in ≥ 2 samples	3' UTR
S51	chr19	48255897	48255898	-	Annotated	0.36	Yes	REDItools&SPRINT	Detected in ≥ 2 samples	3' UTR
S51	chr5	149981860	149981861	+	Unannotated	0.5	Yes	RED-ML&SPRINT	Detected in ≥ 2 samples	3' UTR
S52	chr1	1716374	1716375	-	Unannotated	0.857143	Yes	REDItools&RED-ML	Detected in ≥ 2 samples	CDS
S52	chr20	37519169	37519170	-	Annotated	0.5	Yes	REDItools&RED-ML	Detected in ≥ 2 samples	CDS
S53	chr22	17728254	17728255	-	Unannotated	0.624524	Yes	REDItools&RED-ML	Detected in ≥ 2 samples	Exon antisense
S54	chr11	67586652	67586653	+	Unannotated	0.574231	Yes	REDItools&RED-ML	Detected in ≥ 2 samples	3' UTR
S55	chr12	113385243	113385244	+	Unannotated	0.46	Yes	REDItools-specific	Detected in 1 sample	CDS
S60	chr4	4302887	4302888	+	Unannotated	0.57	Yes	REDItools&RED-ML	Detected in ≥ 2 samples	CDS
S61	chr17	32373456	32373457	+	Unannotated	0.722222	Yes	REDItools&RED-ML	Detected in ≥ 2 samples	3' UTR
S62	chr2	135639019	135639020	+	Unannotated	0.308846	Yes	REDItools&RED-ML	Detected in ≥ 2 samples	CDS
S64	chr7	74353961	74353962	+	Unannotated	0.5	Yes	REDItools&RED-ML	Detected in ≥ 2 samples	CDS
S64	chr8	6643595	6643596	-	Unannotated	0.909091	Yes	REDItools&RED-ML	Detected in ≥ 2 samples	Intron
S65	chr11	46383799	46383800	+	Unannotated	0.6	Yes	REDItools-specific	Detected in ≥ 2 samples	3' UTR
S65	chr2	210645162	210645163	-	Unannotated	0.5	Yes	RED-ML-specific	Detected in 1 sample	Intron antisense
S65	chr22	41836196	41836197	+	Unannotated	0.5	Yes	RED-ML&SPRINT	Detected in ≥ 2 samples	Intron
S66	chr14	56955098	56955099	+	Unannotated	0.5	Yes	RED-ML-specific	Detected in 1 sample	LncRNA intron
S66	chr15	30942959	30942960	-	Annotated	0.25	Yes	REDItools-specific	Detected in ≥ 2 samples	CDS
S67	chr1	234605172	234605173	+	Unannotated	1	Yes	REDItools&RED-ML	Detected in ≥ 2 samples	Unannotated transcript
S67	chr1	248842401	248842402	+	Annotated	0.5	Yes	RED-ML-specific	Detected in 1 sample	Intron
S67	chr10	99435683	99435684	+	Unannotated	0.5	Yes	RED-ML-specific	Detected in 1 sample	Intron
S67	chr11	57737965	57737966	+	Unannotated	0.28	Yes	REDItools&RED-ML	Detected in ≥ 2 samples	CDS
S67	chr13	19037123	19037124	-	Unannotated	0.5	Yes	3 methods	Detected in ≥ 2 samples	VlincRNA
S67	chr19	55143544	55143545	-	Unannotated	0.75	Yes	RED-ML&SPRINT	Detected in ≥ 2 samples	Intron
S67	chr2	167879326	167879327	-	Unannotated	0.333333	Yes	SPRINT-specific	Detected in ≥ 2 samples	VlincRNA
S67	chr22	19503940	19503941	+	Annotated	0.25	Yes	SPRINT-specific	Detected in ≥ 2 samples	Intron
S67	chr7	116257645	116257646	-	Unannotated	0.23	Yes	REDItools-specific	Detected in ≥ 2 samples	LncRNA intron
S67	chr9	35780983	35780984	+	Annotated	1	Yes	SPRINT-specific	Detected in 1 sample	LncRNA intron
S68	chr2	9594946	9594947	-	Unannotated	0.5	Yes	RED-ML-specific	Detected in 1 sample	Intron
S68	chr2	64632883	64632884	+	Unannotated	0.9375	Yes	RED-ML-specific	Detected in ≥ 2 samples	Exon antisense
S68	chr2	197872213	197872214	-	Unannotated	0.3	Yes	REDItools-specific	Detected in 1 sample	Intron antisense
S68	chr3	180940002	180940003	+	Unannotated	0.27	Yes	REDItools-specific	Detected in 1 sample	Intron
S68	chr5	90720272	90720273	+	Unannotated	0.5	Yes	RED-ML-specific	Detected in 1 sample	Intron
S68	chr5	137985639	137985640	-	Unannotated	0.428571	Yes	SPRINT-specific	Detected in 1 sample	Intron
S68	chr6	79210519	79210520	+	Unannotated	0.5	Yes	RED-ML-specific	Detected in 1 sample	Intron antisense
S68	chr6	88789947	88789948	+	Unannotated	0.5	Yes	RED-ML-specific	Detected in 1 sample	Intron antisense
S68	chr7	23400373	23400374	-	Unannotated	0.366667	Yes	RED-ML&SPRINT	Detected in ≥ 2 samples	Unannotated transcript
S69	chr19	44273360	44273361	-	Unannotated	0.5	Yes	RED-ML-specific	Detected in ≥ 2 samples	Intron
S69	chr3	193634240	193634241	+	Unannotated	0.666667	Yes	3 methods	Detected in ≥ 2 samples	Intron
S7	chr3	45003315	45003316	-	Unannotated	0.5	Yes	REDItools&RED-ML	Detected in ≥ 2 samples	Intron antisense
S7	chr3	163515736	163515737	+	Annotated	0.333333	Yes	3 methods	Detected in ≥ 2 samples	VlincRNA
S7	chr5	53924390	53924391	-	Unannotated	0.27	Yes	REDItools-specific	Detected in 1 sample	Intron
S70	chr11	65860310	65860311	+	Unannotated	0.75	Yes	RED-ML-specific	Detected in ≥ 2 samples	CDS
S70	chr14	37384345	37384346	+	Unannotated	0.5	Yes	RED-ML-specific	Detected in 1 sample	Intron
S70	chr6	154804087	154804088	-	Unannotated	0.5	Yes	RED-ML-specific	Detected in 1 sample	Intron antisense
S72	chr1	51750239	51750240	+	Unannotated	0.27	Yes	REDItools-specific	Detected in 1 sample	Intron
S72	chr1	169834675	169834676	+	Annotated	0.5	Yes	RED-ML-specific	Detected in 1 sample	Intron
S72	chr1	246942688	246942689	-	Unannotated	0.5	Yes	RED-ML&SPRINT	Detected in ≥ 2 samples	Unannotated transcript
S73	chr1	151123019	151123020	+	Unannotated	0.285714	Yes	SPRINT-specific	Detected in 1 sample	3' UTR
S73	chr11	5352254	5352255	-	Unannotated	0.5	Yes	RED-ML&SPRINT	Detected in ≥ 2 samples	Intron
S73	chr12	27325272	27325273	+	Unannotated	0.5	Yes	SPRINT-specific	Detected in 1 sample	3' UTR
S73	chr12	120171726	120171727	-	Unannotated	0.214286	Yes	SPRINT-specific	Detected in ≥ 2 samples	Intron
S73	chr17	59660648	59660649	-	Unannotated	0.5	Yes	REDItools-specific	Detected in 1 sample	Intron antisense
S73	chr20	50905880	50905881	-	Unannotated	0.333333	Yes	SPRINT-specific	Detected in ≥ 2 samples	Intron
S73	chr22	19504000	19504001	+	Unannotated	0.25	Yes	REDItools&SPRINT	Detected in ≥ 2 samples	Intron
S73	chr5	178211161	178211162	+	Unannotated	0.24	Yes	REDItools-specific	Detected in ≥ 2 samples	3' UTR
S73	chr6	20661160	20661161	-	Unannotated	0.5	Yes	RED-ML-specific	Detected in 1 sample	Unannotated transcript
S73	chr6	33453894	33453895	-	Unannotated	0.5	Yes	RED-ML-specific	Detected in 1 sample	LncRNA intron
S73	chr7	100118875	100118876	+	Unannotated	0.5	Yes	RED-ML-specific	Detected in 1 sample	Exon antisense
S73	chr7	117056801	117056802	+	Annotated	0.5	Yes	SPRINT-specific	Detected in 1 sample	Intron
S74	chr1	23049265	23049266	+	Unannotated	1	Yes	SPRINT-specific	Detected in ≥ 2 samples	Intron
S74	chr1	32208766	32208767	-	Unannotated	0.5	Yes	RED-ML-specific	Detected in 1 sample	Unannotated transcript
S74	chr1	100282152	100282153	+	Unannotated	0.333333	Yes	SPRINT-specific	Detected in 1 sample	Intron
S74	chr16	29862167	29862168	-	Unannotated	0.5	Yes	SPRINT-specific	Detected in ≥ 2 samples	Intron
S74	chr17	8440997	8440998	+	Unannotated	0.420769	Yes	REDItools&RED-ML	Detected in 1 sample	Intron
S74	chr17	35074345	35074346	-	Annotated	0.5	Yes	SPRINT-specific	Detected in 1 sample	Intron
S74	chr21	34142994	34142995	+	Unannotated	0.4	Yes	REDItools-specific	Detected in ≥ 2 samples	3' UTR
S74	chr7	87006141	87006142	-	Unannotated	0.714286	Yes	RED-ML-specific	Detected in ≥ 2 samples	Intron
S74	chr7	135972798	135972799	-	Annotated	0.4	Yes	SPRINT-specific	Detected in 1 sample	Intron
S74	chr9	123164855	123164856	-	Unannotated	0.285714	Yes	SPRINT-specific	Detected in 1 sample	Intron
S74	chr9	136926404	136926405	+	Unannotated	0.41	Yes	REDItools-specific	Detected in ≥ 2 samples	3' UTR
S75	chr1	11191777	11191778	+	Unannotated	0.5	Yes	RED-ML-specific	Detected in 1 sample	Intron
S75	chr1	26477334	26477335	-	Unannotated	0.5	Yes	RED-ML-specific	Detected in ≥ 2 samples	Unannotated transcript
S75	chr11	65979083	65979084	-	Unannotated	0.45	Yes	REDItools-specific	Detected in ≥ 2 samples	Exon antisense
S75	chr3	191477310	191477311	-	Unannotated	0.5	Yes	RED-ML-specific	Detected in 1 sample	Unannotated transcript
S75	chr9	37141581	37141582	-	Unannotated	0.25	Yes	REDItools-specific	Detected in 1 sample	Intron antisense
S76	chr1	212335534	212335535	+	Unannotated	0.333333	Yes	SPRINT-specific	Detected in 1 sample	Intron
S76	chr17	44493467	44493468	-	Unannotated	0.5	Yes	RED-ML&SPRINT	Detected in ≥ 2 samples	Intron
S76	chr22	31957597	31957598	+	Unannotated	0.42	Yes	REDItools-specific	Detected in ≥ 2 samples	3' UTR
S77	chr11	65506158	65506159	+	Annotated	0.230769	Yes	REDItools&RED-ML	Detected in ≥ 2 samples	LncRNA exon
S77	chr16	70120630	70120631	+	Unannotated	0.368571	Yes	REDItools&RED-ML	Detected in ≥ 2 samples	CDS
S77	chr22	41504633	41504634	+	Unannotated	0.5	Yes	RED-ML&SPRINT	Detected in ≥ 2 samples	Intron
S77	chr4	127837684	127837685	+	Unannotated	0.285714	Yes	SPRINT-specific	Detected in 1 sample	3' UTR
S77	chr7	105381813	105381814	-	Unannotated	0.5	Yes	RED-ML&SPRINT	Detected in ≥ 2 samples	Intron
S77	chrX	149763547	149763548	+	Unannotated	0.3	Yes	3 methods	Detected in ≥ 2 samples	Unannotated transcript
S78	chr12	55719697	55719698	-	Unannotated	0.33	Yes	REDItools-specific	Detected in ≥ 2 samples	Exon antisense
S78	chr12	133120937	133120938	-	Annotated	0.3	Yes	REDItools&RED-ML	Detected in ≥ 2 samples	CDS
S78	chr14	20343408	20343409	-	Unannotated	0.947368	Yes	REDItools&RED-ML	Detected in ≥ 2 samples	LncRNA exon
S78	chr5	146208511	146208512	+	Unannotated	0.666667	Yes	REDItools&RED-ML	Detected in ≥ 2 samples	Intron
S78	chr5	179730923	179730924	-	Unannotated	0.27	Yes	REDItools-specific	Detected in ≥ 2 samples	Exon antisense
S78	chr6	34416935	34416936	-	Unannotated	0.331666	Yes	3 methods	Detected in ≥ 2 samples	Intron
S78	chr6	142029130	142029131	-	Unannotated	0.6	Yes	RED-ML&SPRINT	Detected in ≥ 2 samples	Unannotated transcript
S79	chr18	12368529	12368530	-	Unannotated	0.5	Yes	RED-ML&SPRINT	Detected in ≥ 2 samples	Intron
S79	chr18	80118938	80118939	+	Unannotated	0.233509	Yes	3 methods	Detected in ≥ 2 samples	Intron
S79	chr4	99908888	99908889	-	Unannotated	0.270625	Yes	REDItools&RED-ML	Detected in ≥ 2 samples	CDS
S79	chr4	184706860	184706861	-	Unannotated	0.522728	Yes	REDItools&RED-ML	Detected in ≥ 2 samples	Intron
S79	chr5	10223491	10223492	-	Unannotated	0.5	Yes	RED-ML&SPRINT	Detected in ≥ 2 samples	Unannotated transcript
S79	chr6	109372469	109372470	-	Unannotated	0.257778	Yes	3 methods	Detected in ≥ 2 samples	5' UTR
S79	chr7	22969825	22969826	-	Unannotated	0.515664	Yes	3 methods	Detected in ≥ 2 samples	Intron
S79	chr8	106002295	106002296	-	Unannotated	0.6	Yes	REDItools&RED-ML	Detected in ≥ 2 samples	VlincRNA
S8	chr10	93680200	93680201	-	Unannotated	0.5	Yes	RED-ML-specific	Detected in 1 sample	Intron
S8	chr10	125847160	125847161	+	Annotated	0.477272	Yes	REDItools&RED-ML	Detected in 1 sample	Intron
S8	chr3	53858771	53858772	+	Unannotated	0.4	Yes	REDItools&RED-ML	Detected in 1 sample	CDS
S8	chr4	72546762	72546763	-	Unannotated	0.27	Yes	REDItools-specific	Detected in 1 sample	Intron
S8	chr5	94649430	94649431	+	Unannotated	0.27	Yes	REDItools-specific	Detected in 1 sample	Intron
S8	chr5	180287973	180287974	-	Annotated	0.31	Yes	REDItools-specific	Detected in 1 sample	Intron
S8	chr6	147247785	147247786	+	Unannotated	0.31	Yes	REDItools&SPRINT	Detected in ≥ 2 samples	Intron
S8	chr7	23402165	23402166	-	Unannotated	0.25	Yes	SPRINT-specific	Detected in 1 sample	Intron
S8	chr8	1859964	1859965	+	Unannotated	0.505769	Yes	REDItools&RED-ML	Detected in 1 sample	CDS
S80	chr13	33863495	33863496	-	Unannotated	0.5	Yes	RED-ML-specific	Detected in 1 sample	Intron antisense
S80	chr3	87896063	87896064	-	Unannotated	0.5	Yes	RED-ML-specific	Detected in 1 sample	Intron antisense
S80	chr6	31165693	31165694	-	Unannotated	0.6	Yes	REDItools&RED-ML	Detected in ≥ 2 samples	CDS
S80	chr6	127336225	127336226	+	Unannotated	0.5	Yes	RED-ML-specific	Detected in 1 sample	Intron antisense
S81	chr1	61185013	61185014	+	Unannotated	0.5	Yes	RED-ML-specific	Detected in 1 sample	Intron
S81	chr16	15977038	15977039	-	Unannotated	0.5	Yes	RED-ML-specific	Detected in 1 sample	Intron antisense
S82	chr1	92733768	92733769	-	Unannotated	0.666667	Yes	SPRINT-specific	Detected in 1 sample	Intron
S82	chr11	34060777	34060778	+	Unannotated	0.25	Yes	SPRINT-specific	Detected in ≥ 2 samples	Intron
S82	chr15	51455691	51455692	-	Annotated	0.3	Yes	REDItools-specific	Detected in 1 sample	Intron
S82	chr19	54142868	54142869	-	Unannotated	0.5	Yes	RED-ML-specific	Detected in 1 sample	Exon antisense
S82	chr6	90295277	90295278	+	Unannotated	0.5	Yes	RED-ML-specific	Detected in 1 sample	Intron antisense
S82	chr7	2438926	2438927	+	Unannotated	0.5	Yes	RED-ML-specific	Detected in 1 sample	3' UTR
S82	chr7	16670248	16670249	-	Unannotated	0.5	Yes	RED-ML-specific	Detected in 1 sample	Intron antisense
S82	chr7	138585581	138585582	+	Unannotated	0.21	Yes	REDItools-specific	Detected in ≥ 2 samples	3' UTR
S83	chr1	2292481	2292482	+	Annotated	0.5	Yes	RED-ML-specific	Detected in 1 sample	Intron
S83	chr1	150994313	150994314	-	Annotated	0.331818	Yes	REDItools&RED-ML	Detected in 1 sample	Intron antisense
S83	chr10	15805260	15805261	-	Annotated	0.333333	Yes	SPRINT-specific	Detected in 1 sample	Intron
S83	chr22	19520602	19520603	-	Unannotated	0.36	Yes	REDItools-specific	Detected in ≥ 2 samples	LncRNA exon
S83	chr3	43671909	43671910	+	Unannotated	0.5	Yes	RED-ML-specific	Detected in 1 sample	Intron antisense
S83	chr7	153406959	153406960	+	Unannotated	0.59	Yes	REDItools-specific	Detected in ≥ 2 samples	Unannotated transcript
S83	chr8	90331343	90331344	+	Unannotated	0.285714	Yes	SPRINT-specific	Detected in ≥ 2 samples	VlincRNA
S83	chrX	136512266	136512267	+	Unannotated	0.22	Yes	REDItools-specific	Detected in ≥ 2 samples	3' UTR
S84	chr1	151246837	151246838	+	Unannotated	0.5	Yes	REDItools-specific	Detected in 1 sample	Intron
S84	chr12	9857899	9857900	-	Annotated	0.5	Yes	SPRINT-specific	Detected in 1 sample	Intron
S84	chr14	93331473	93331474	-	Unannotated	0.3	Yes	REDItools-specific	Detected in 1 sample	Intron
S84	chr15	56464026	56464027	-	Unannotated	0.5	Yes	REDItools-specific	Detected in 1 sample	CDS
S84	chr2	54972905	54972906	-	Unannotated	0.947368	Yes	REDItools&RED-ML	Detected in ≥ 2 samples	3' UTR
S84	chr7	43090800	43090801	-	Unannotated	0.5	Yes	RED-ML-specific	Detected in 1 sample	Intron
S84	chr7	130945279	130945280	-	Annotated	0.571429	Yes	RED-ML-specific	Detected in ≥ 2 samples	LncRNA exon
S84	chr9	36216028	36216029	-	Annotated	0.346666	Yes	REDItools&RED-ML	Detected in ≥ 2 samples	3' UTR
S85	chr3	10099237	10099238	+	Unannotated	0.5	Yes	RED-ML-specific	Detected in 1 sample	3' UTR
S86	chr1	149017808	149017809	+	Unannotated	0.800965	Yes	REDItools&RED-ML	Detected in ≥ 2 samples	CDS
S87	chr11	124635288	124635289	-	Annotated	0.4	Yes	REDItools-specific	Detected in 1 sample	3' UTR
S87	chr12	53282037	53282038	+	Unannotated	0.333333	Yes	RED-ML-specific	Detected in ≥ 2 samples	Intron
S88	chr1	112667489	112667490	+	Unannotated	0.5	Yes	REDItools-specific	Detected in 1 sample	Intron
S88	chr1	185060536	185060537	+	Unannotated	0.5	Yes	REDItools-specific	Detected in 1 sample	Intron
S88	chr15	41517183	41517184	+	Unannotated	0.230769	Yes	RED-ML-specific	Detected in ≥ 2 samples	Exon antisense
S88	chr16	81047322	81047323	-	Unannotated	0.54	Yes	REDItools-specific	Detected in 1 sample	Intron
S88	chr2	26254255	26254256	-	Unannotated	0.9375	Yes	RED-ML-specific	Detected in ≥ 2 samples	Exon antisense
S88	chr7	92058763	92058764	+	Unannotated	0.443158	Yes	REDItools&RED-ML	Detected in 1 sample	Intron
S90	chr12	56569002	56569003	+	Unannotated	0.8	Yes	REDItools&RED-ML	Detected in ≥ 2 samples	CDS
S90	chr9	32456317	32456318	-	Annotated	0.8	Yes	RED-ML-specific	Detected in ≥ 2 samples	3' UTR
S92	chr4	126433278	126433279	-	Unannotated	0.75	Yes	3 methods	Detected in ≥ 2 samples	VlincRNA
S93	chr12	113391155	113391156	+	Annotated	0.442308	Yes	3 methods	Detected in ≥ 2 samples	3' UTR
S93	chr15	28272289	28272290	-	Unannotated	0.25	Yes	REDItools&RED-ML	Detected in ≥ 2 samples	CDS
S95	chr1	153813316	153813317	-	Unannotated	0.210263	Yes	REDItools&RED-ML	Detected in ≥ 2 samples	CDS
S95	chr1	162780674	162780675	+	Unannotated	0.5	Yes	RED-ML-specific	Detected in 1 sample	3' UTR
S95	chr6	156845165	156845166	+	Unannotated	0.388889	Yes	RED-ML&SPRINT	Detected in 1 sample	Intron
S96	chr17	63608649	63608650	+	Unannotated	0.333333	Yes	REDItools&SPRINT	Detected in ≥ 2 samples	Unannotated transcript
S97	chr1	112614380	112614381	-	Annotated	0.5	Yes	RED-ML-specific	Detected in 1 sample	Intron
S97	chr1	150505908	150505909	+	Annotated	0.5	Yes	RED-ML-specific	Detected in 1 sample	Intron
S97	chr1	179634471	179634472	+	Unannotated	0.4	Yes	REDItools&RED-ML	Detected in 1 sample	CDS
S97	chr12	11894629	11894630	+	Unannotated	0.5	Yes	RED-ML-specific	Detected in 1 sample	3' UTR
S97	chr14	64484849	64484850_x000D_	-	Unannotated	0.25_x000D_	Yes	SPRINT-specific	Detected in 1 sample	3' UTR
S97	chr16	72750558	72750559	-	Unannotated	0.27	Yes	REDItools-specific	Detected in 1 sample	Unannotated transcript
S97	chr2	207580924	207580925	+	Unannotated	0.3875	Yes	REDItools&RED-ML	Detected in 1 sample	Intron
S97	chr3	121806893	121806894	-	Unannotated	0.4	Yes	REDItools&RED-ML	Detected in 1 sample	Intron
S97	chr3	157090050	157090051	-	Unannotated	0.4	Yes	REDItools&RED-ML	Detected in 1 sample	Intron
S99	chr1	30936461	30936462	+	Unannotated	0.45413	Yes	REDItools&RED-ML	Detected in 1 sample	Intron antisense
S99	chr17	44378663	44378664	-	Unannotated	0.402307	Yes	REDItools&RED-ML	Detected in 1 sample	CDS
S99	chr5	81729696	81729697	-	Annotated	0.427272	Yes	REDItools&RED-ML	Detected in 1 sample	Intron
S99	chr7	105306501	105306502	-	Unannotated	0.6	Yes	REDItools&RED-ML	Detected in ≥ 2 samples	CDS
S4	chr3	87878088	87878089	+	Annotated	1	Yes	HPC-REDItools-specific	Detected in ≥ 2 samples	Intron
S2	chr5	91476120	91476121	+	Annotated	1	Yes	HPC-REDItools-specific	Detected in ≥ 2 samples	Intron
S2	chr5	172865929	172865930	+	Annotated	1	Yes	HPC-REDItools-specific	Detected in ≥ 2 samples	Intron
S44	chr6	156839746	156839747	+	Annotated	0.29	Yes	HPC-REDItools-specific	Detected in ≥ 2 samples	Intron
S78	chr9	137683315	137683316	+	Annotated	1	Yes	HPC-REDItools-specific	Detected in ≥ 2 samples	Intron
S73	chr11	64953309	64953310	+	Annotated	1	Yes	HPC-REDItools-specific	Detected in ≥ 2 samples	Unannotated transcript
S65	chr12	42223206	42223207	-	Annotated	0.5	Yes	HPC-REDItools-specific	Detected in ≥ 2 samples	Intron
S83	chr12	109967924	109967925	-	Annotated	1	Yes	HPC-REDItools-specific	Detected in ≥ 2 samples	Intron
S44	chr17	63638108	63638109	+	Annotated	0.5	Yes	HPC-REDItools-specific	Detected in ≥ 2 samples	Intron
S42	chr20	11894788	11894789	+	Annotated	1	Yes	HPC-REDItools-specific	Detected in ≥ 2 samples	Intron
S102	chr2	148058560	148058561	-	Unannotated	0.33	Yes	HPC-REDItools-specific	Detected in ≥ 2 samples	Unannotated transcript
S104	chr4	2644533	2644534	-	Unannotated	1	Yes	HPC-REDItools-specific	Detected in ≥ 2 samples	Unannotated transcript
S99	chr4	10275196	10275197	-	Unannotated	0.5	Yes	HPC-REDItools-specific	Detected in ≥ 2 samples	Unannotated transcript
S102	chr4	102688597	102688598	+	Unannotated	1	Yes	HPC-REDItools-specific	Detected in ≥ 2 samples	Unannotated transcript
S102	chr5	12685246	12685247	-	Unannotated	1	Yes	HPC-REDItools-specific	Detected in ≥ 2 samples	Unannotated transcript
S102	chr5	82793468	82793469	-	Unannotated	1	Yes	HPC-REDItools-specific	Detected in ≥ 2 samples	Unannotated transcript
S5	chr5	88949135	88949136	-	Unannotated	0.5	Yes	HPC-REDItools-specific	Detected in ≥ 2 samples	Unannotated transcript
S102	chr5	122775599	122775600	-	Unannotated	1	Yes	HPC-REDItools-specific	Detected in ≥ 2 samples	Unannotated transcript
S35	chr6	148105772	148105773	-	Unannotated	1	Yes	HPC-REDItools-specific	Detected in ≥ 2 samples	Unannotated transcript
S2	chr7	84741935	84741936	-	Unannotated	0.25	Yes	HPC-REDItools-specific	Detected in ≥ 2 samples	Unannotated transcript
S102	chr16	3658010	3658011	+	Unannotated	0.25	Yes	HPC-REDItools-specific	Detected in ≥ 2 samples	3' UTR
S74	chr16	28497334	28497335	-	Unannotated	0.25	Yes	HPC-REDItools-specific	Detected in ≥ 2 samples	Unannotated transcript
S102	chr16	78170468	78170469	+	Unannotated	0.33	Yes	HPC-REDItools-specific	Detected in ≥ 2 samples	Intron
S76	chr17	42521240	42521241	-	Unannotated	0.25	Yes	HPC-REDItools-specific	Detected in ≥ 2 samples	Unannotated transcript
S5	chr22	39523244	39523245	-	Unannotated	0.25	Yes	HPC-REDItools-specific	Detected in ≥ 2 samples	Unannotated transcript

## Sheet: S9
S9. The validation ratios of candidate sites detected by one or more methods.
S9.1. Validation ratios of candidate sites detected by either one method only or by multiple methods.
Method	Annotated sites							Unannotated sites
	Total number of detected candidate sites	The number of Sanger positive sites	The number of Sanger negative sites	The number of tested sites	Validation ratio	Total number of candidate sites	Weighted validation ratio	Total number of detected candidate sites	The number of Sanger positived sites	The number of Sanger negative sites	The number of tested sites	Validation ratio	Total number of candidate sites	Weighted validation ratio
3 methods	869	24	5	29	0.827586	3196	0.225023	156	17	12	29	0.586207	8724	0.0104824
REDItools&SPRINT	78	5	4	9	0.555556	3196	0.0135586	33	1	7	8	0.125	8724	0.000472834
REDItools&RED-ML	660	12	14	26	0.461538	3196	0.0953114	879	15	65	80	0.1875	8724	0.0188919
RED-ML&SPRINT	608	6	4	10	0.6	3196	0.114143	194	9	16	25	0.36	8724	0.0080055
REDItools-specific	36	0	8	8	0	3196	0	6790	1	31	32	0.03125	8724	0.0243223
RED-ML-specific	735	17	4	21	0.809524	3196	0.18617	598	9	24	33	0.272727	8724	0.0186945
SPRINT-specific	210	5	2	7	0.714286	3196	0.0469337	74	0	8	8	0	8724	0
Sum	3196	69	41	110	0.627273		0.681139	8724	52	163	215	0.24186		0.0808693
S9.2. Validation ratios of candidate sites shown in S9.1 and stratified by each method.
Method*	Annotated sites						Unannotated sites
	Total number of detected candidate sites	The number of Sanger positive sites	The number of Sanger negative sites	The number of tested sites	Validation ratio	Weighted validation ratio	Total number of detected candidate sites	The number of Sanger positive sites	The number of Sanger negative sites	The number of tested sites	Validation ratio	Weighted validation ratio
REDItools	1643	41	31	72	0.569444	0.649496	7858	34	115	149	0.228188	0.0601391
RED-ML	2872	59	27	86	0.686047	0.690664	1827	50	117	167	0.299401	0.264939
SPRINT	1765	40	15	55	0.727273	0.723686	457	27	43	70	0.385714	0.376777
Sum	6280	140	73	213	0.657277		10142	111	275	386	0.287565
*Note: in this table, sites are NOT unique to the indicated method

[truncated: 8 more sheets: S10, S11, S12, S13, S14, S15, S16, S17]
